# Supplementary material for: Evolutionary history of the poly(ADP-ribose) polymerase gene family in eukaryotes
Source: BMC Evol Biol. 2010 Oct 13;10:308. doi: 10.1186/1471-2148-10-308 (PMC2964712; doi:10.1186/1471-2148-10-308)
Supplement: Additional file 1 — List of all protein sequences used in our study. The protein name is given as species followed by accession number. The eukaryotic supergroup, phylum, class and order are also indicated. The source of the sequence is given as well as the link to the sequence. The proteins are arranged alphabetically by species. [file 1471-2148-10-308-S1.XLS]

## Sheet: Sheet1
Protein Name	Eukaryotic Supergroup	Phylum	Class	Order	Source	URL
Ajellomyces_capsulata_A6QZQ6	Opisthokonta	Ascomycota	Ascomycetes	Onygenales	Uniprot	http://www.uniprot.org/uniprot/A6QZQ6
Ajellomyces_dermatitidis_C5K0M8	Opisthokonta	Ascomycota	Ascomycetes	Onygenales	Uniprot	http://www.uniprot.org/uniprot/C5K0M8
Alternaria_brassicicola_AB05025	Opisthokonta	Ascomycota	Dothideomycetes	Pleosporomycetidae	Uniprot	http://www.uniprot.org/uniprot/AB05025
Arabidopsis_thaliana_PARP1	Plantae	Eudicots	Rosids	Brassicales	Uniprot	http://www.uniprot.org/uniprot/Q9ZP54
Arabidopsis_thaliana_PARP2	Plantae	Eudicots	Rosids	Brassicales	Uniprot	http://www.uniprot.org/uniprot/Q11207
Arabidopsis_thaliana_PARP3	Plantae	Eudicots	Rosids	Brassicales	Uniprot	http://www.uniprot.org/uniprot/Q9FK91
Arabidopsis_thaliana_RCD1	Plantae	Eudicots	Rosids	Brassicales	Uniprot	http://www.uniprot.org/uniprot/Q8RY59
Arabidopsis_thaliana_SRO1	Plantae	Eudicots	Rosids	Brassicales	Uniprot	http://www.uniprot.org/uniprot/O82289
Arabidopsis_thaliana_SRO2	Plantae	Eudicots	Rosids	Brassicales	Uniprot	http://www.uniprot.org/uniprot/Q9ZUD9
Arabidopsis_thaliana_SRO3	Plantae	Eudicots	Rosids	Brassicales	TAIR	http://www.arabidopsis.org/servlets/TairObject?type=aa_sequence&id=1009105655
Arabidopsis_thaliana_SRO4	Plantae	Eudicots	Rosids	Brassicales	TAIR	http://www.arabidopsis.org/servlets/TairObject?id=1009122927&type=aa_sequence
Arabidopsis_thaliana_SRO5	Plantae	Eudicots	Rosids	Brassicales	TAIR	http://www.arabidopsis.org/servlets/TairObject?id=1009133205&type=aa_sequence
Aspergillus_clavatus_A1CA63	Opisthokonta	Ascomycota	Eurotiomycetes	Eurotiales	Uniprot	http://www.uniprot.org/uniprot/A1CA63
Aspergillus_clavatus_A1CIW1	Opisthokonta	Ascomycota	Eurotiomycetes	Eurotiales	Uniprot	http://www.uniprot.org/uniprot/A1CIW1
Aspergillus_fumigatus_Q4WQT4	Opisthokonta	Ascomycota	Eurotiomycetes	Eurotiales	Uniprot	http://www.uniprot.org/uniprot/Q4WQT4
Aspergillus_fumigatus_Q4WU62	Opisthokonta	Ascomycota	Eurotiomycetes	Eurotiales	Uniprot	http://www.uniprot.org/uniprot/Q4WU62
Aspergillus_oryzae_Q2ULM4	Opisthokonta	Ascomycota	Eurotiomycetes	Eurotiales	Uniprot	http://www.uniprot.org/uniprot/Q2ULM4
Aspergillus_terreus_Q0CPK1	Opisthokonta	Ascomycota	Eurotiomycetes	Eurotiales	Uniprot	http://www.uniprot.org/uniprot/Q0CPK1
Aspergillus_terreus_Q0CPK4	Opisthokonta	Ascomycota	Eurotiomycetes	Eurotiales	Uniprot	http://www.uniprot.org/uniprot/Q0CPK4
Batrachochytrium_dendrobatidis_16284	Opisthokonta	Chytridiomycota	Chytridiomycetes	Rhizophydiales	JGI	http://genome.jgi-psf.org/cgi-bin/dispGeneModel?db=Batde5&id=16284
Botryotinia_fuckeliana_A6S9M7	Opisthokonta	Ascomycota	Leotiomycetes	Helotiales	Uniprot	http://www.uniprot.org/uniprot/A6S9M7
Branchiostoma_floridae_C3Y5P2	Opisthokonta	Chordata	Leptocardii	Amphioxiformes	Uniprot	http://www.uniprot.org/uniprot/C3Y5P2
Branchiostoma_floridae_C3Y6H9	Opisthokonta	Chordata	Leptocardii	Amphioxiformes	Uniprot	http://www.uniprot.org/uniprot/C3Y6H9
Branchiostoma_floridae_C3YBY8	Opisthokonta	Chordata	Leptocardii	Amphioxiformes	Uniprot	http://www.uniprot.org/uniprot/C3YBY8
Branchiostoma_floridae_C3YQ85	Opisthokonta	Chordata	Leptocardii	Amphioxiformes	Uniprot	http://www.uniprot.org/uniprot/C3YQ85
Brugia_malayi_A8PRF0	Opisthokonta	Nematoda	Secernentea	Spirurida	Uniprot	http://www.uniprot.org/uniprot/A8PRF0
Caenorhabditis_elegans_PME1	Opisthokonta	Nematoda	Secernentea	Rhabditida	Uniprot	http://www.uniprot.org/uniprot/Q9N4H4
Caenorhabditis_elegans_PME2	Opisthokonta	Nematoda	Secernentea	Rhabditida	Uniprot	http://www.uniprot.org/uniprot/Q09525
Caenorhabditis_elegans_PME5	Opisthokonta	Nematoda	Secernentea	Rhabditida	Uniprot	http://www.uniprot.org/uniprot/Q9TXQ1
Chaetomium_globosum_Q2GML6	Opisthokonta	Ascomycota	Euascomycetes	Sordariales	Uniprot	http://www.uniprot.org/uniprot/Q2GML6
Chlamydomonas_reinhardtii_408636	Plantae	Chlorophyta	Chlorophyceae	Volvocales	JGI	http://genome.jgi-psf.org/cgi-bin/dispGeneModel?db=Chlre4&id=408636
Chlorella_sp_NC64A_142217	Plantae	Chlorophyta	Chlorophyceae	Volvocales	JGI	http://genome.jgi-psf.org/cgi-bin/dispGeneModel?db=ChlNC64A_1&id=142217
Ciona_intestinalis_376237	Opisthokonta	Chordata	Ascidiacea	Enterogona	JGI	http://genome.jgi-psf.org/cgi-bin/dispGeneModel?db=Cioin2&id=376237
Ciona_intestinalis_Q69HN2	Opisthokonta	Chordata	Ascidiacea	Enterogona	Uniprot	http://www.uniprot.org/uniprot/Q69HN2
Cochliobolus_heterostrophus_25532	Opisthokonta	Ascomycota	Dothideomycetes	Pleosporomycetidae	JGI	http://genome.jgi-psf.org/cgi-bin/dispGeneModel?db=CocheC5_1&id=25532
Cochliobolus_heterostrophus_30785	Opisthokonta	Ascomycota	Dothideomycetes	Pleosporomycetidae	JGI	http://genome.jgi-psf.org/cgi-bin/dispGeneModel?db=CocheC5_1&id=30785
Cryphonectria_parasitica_38809	Opisthokonta	Ascomycota	Phrenomycetes	Diaporthales	JGI	http://genome.jgi-psf.org/cgi-bin/dispGeneModel?db=Crypa1&id=38809
Cryphonectria_parasitica_77865	Opisthokonta	Ascomycota	Phrenomycetes	Diaporthales	JGI	http://genome.jgi-psf.org/cgi-bin/dispGeneModel?db=Crypa1&id=77865
Danio_rerio_A3KGU1	Opisthokonta	Chordata	Actinopterygii	Cypriniformes	Uniprot	http://www.uniprot.org/uniprot/A3KGU1
Danio_rerio_A5PLJ8	Opisthokonta	Chordata	Actinopterygii	Cypriniformes	Uniprot	http://www.uniprot.org/uniprot/A5PLJ8
Danio_rerio_NP_001038484	Opisthokonta	Chordata	Actinopterygii	Cypriniformes	NCBI	http://www.ncbi.nlm.nih.gov/protein/113682016
Danio_rerio_Q08CN1	Opisthokonta	Chordata	Actinopterygii	Cypriniformes	Uniprot	http://www.uniprot.org/uniprot/Q08CN1
Danio_rerio_Q3ZB96	Opisthokonta	Chordata	Actinopterygii	Cypriniformes	Uniprot	http://www.uniprot.org/uniprot/Q3ZB96
Danio_rerio_Q499A8	Opisthokonta	Chordata	Actinopterygii	Cypriniformes	Uniprot	http://www.uniprot.org/uniprot/Q499A8
Danio_rerio_Q5U400	Opisthokonta	Chordata	Actinopterygii	Cypriniformes	Uniprot	http://www.uniprot.org/uniprot/Q5U400
Danio_rerio_Q6NX05	Opisthokonta	Chordata	Actinopterygii	Cypriniformes	Uniprot	http://www.uniprot.org/uniprot/Q6NX05
Danio_rerio_Q7ZVB0	Opisthokonta	Chordata	Actinopterygii	Cypriniformes	Uniprot	http://www.uniprot.org/uniprot/Q7ZVB0
Danio_rerio_XP_001340167	Opisthokonta	Chordata	Actinopterygii	Cypriniformes	NCBI	http://www.ncbi.nlm.nih.gov/protein/189523475
Danio_rerio_XP_001921910	Opisthokonta	Chordata	Actinopterygii	Cypriniformes	NCBI	http://www.ncbi.nlm.nih.gov/protein/189523418
Danio_rerio_XP_693301	Opisthokonta	Chordata	Actinopterygii	Cypriniformes	NCBI	http://www.ncbi.nlm.nih.gov/protein/189532537
Danio_rerio_XP_695578	Opisthokonta	Chordata	Actinopterygii	Cypriniformes	NCBI	http://www.ncbi.nlm.nih.gov/protein/125843038
Daphnia_pulex_187911	Opisthokonta	Arthopoda	Branchiopoda	Diplostraca	JGI	http://genome.jgi-psf.org/cgi-bin/dispGeneModel?db=Dappu1&id=187911
Dictyostelium_discoideum_DDB0232241	Amoebozoa	Mycetozoa	Dictyostelia	Dictyosteliida	dictyBase	http://dictybase.org/gene/DDB_G0274389
Dictyostelium_discoideum_DDB0232928	Amoebozoa	Mycetozoa	Dictyostelia	Dictyosteliida	dictyBase	http://dictybase.org/gene/DDB_G0271766
Dictyostelium_discoideum_DDB0304590	Amoebozoa	Mycetozoa	Dictyostelia	Dictyosteliida	dictyBase	http://dictybase.org/gene/DDB_G0278045
Dictyostelium_discoideum_Q54E42	Amoebozoa	Mycetozoa	Dictyostelia	Dictyosteliida	Uniprot	http://www.uniprot.org/uniprot/Q54E42
Dictyostelium_discoideum_Q54HY5	Amoebozoa	Mycetozoa	Dictyostelia	Dictyosteliida	Uniprot	http://www.uniprot.org/uniprot/Q54HY5
Dictyostelium_discoideum_Q54Q95	Amoebozoa	Mycetozoa	Dictyostelia	Dictyosteliida	Uniprot	http://www.uniprot.org/uniprot/Q54Q95
Dictyostelium_discoideum_Q55GU8	Amoebozoa	Mycetozoa	Dictyostelia	Dictyosteliida	Uniprot	http://www.uniprot.org/uniprot/Q55GU8
Dictyostelium_discoideum_Q7Z115	Amoebozoa	Mycetozoa	Dictyostelia	Dictyosteliida	Uniprot	http://www.uniprot.org/uniprot/Q7Z115
Dictyostelium_discoideum_Q8I7C5	Amoebozoa	Mycetozoa	Dictyostelia	Dictyosteliida	Uniprot	http://www.uniprot.org/uniprot/Q8I7C5
Dictyostelium_discoideum_Q8I7C6	Amoebozoa	Mycetozoa	Dictyostelia	Dictyosteliida	Uniprot	http://www.uniprot.org/uniprot/Q8I7C6
Drosophila_melanogaster_PARP	Opisthokonta	Arthopoda	Insecta	Diptera	Uniprot	http://www.uniprot.org/uniprot/P35875
Drosophila_melanogaster_Q9VBP3	Opisthokonta	Arthopoda	Insecta	Diptera	Uniprot	http://www.uniprot.org/uniprot/Q9VBP3
Emericella_nidulans_Q6V7K2	Opisthokonta	Ascomycota	Eurotiomycetes	Eurotiales	Uniprot	http://www.uniprot.org/uniprot/Q6V7K2
Emiliania_huxleyi_41396	Chromalveolata	Haptophyta	Prymnesiophyceae	Isochrysidales	JGI	http://genome.jgi-psf.org/cgi-bin/dispGeneModel?db=Emihu1&id=41396
Emiliania_huxleyi_459854	Chromalveolata	Haptophyta	Prymnesiophyceae	Isochrysidales	JGI	http://genome.jgi-psf.org/cgi-bin/dispGeneModel?db=Emihu1&id=459854
Gallus_gallus_PARP1	Opisthokonta	Chordata	Aves	Galliformes	Uniprot	http://www.uniprot.org/uniprot/P26446
Gallus_gallus_Q5F3B3	Opisthokonta	Chordata	Aves	Galliformes	Uniprot	http://www.uniprot.org/uniprot/Q5F3B3
Gallus_gallus_Q800D9	Opisthokonta	Chordata	Aves	Galliformes	Uniprot	http://www.uniprot.org/uniprot/Q800D9
Gallus_gallus_Q800E0	Opisthokonta	Chordata	Aves	Galliformes	Uniprot	http://www.uniprot.org/uniprot/Q800E0
Gallus_gallus_XP_001232753	Opisthokonta	Chordata	Aves	Galliformes	NCBI	http://www.ncbi.nlm.nih.gov/protein/118095500
Gallus_gallus_XP_416333	Opisthokonta	Chordata	Aves	Galliformes	NCBI	http://www.ncbi.nlm.nih.gov/protein/118082882
Gallus_gallus_XP_416342	Opisthokonta	Chordata	Aves	Galliformes	NCBI	http://www.ncbi.nlm.nih.gov/protein/50728914
Gallus_gallus_XP_417150	Opisthokonta	Chordata	Aves	Galliformes	NCBI	http://www.ncbi.nlm.nih.gov/protein/NP_001164635
Gallus_gallus_XP_422113	Opisthokonta	Chordata	Aves	Galliformes	NCBI	http://www.ncbi.nlm.nih.gov/protein/118093855
Gallus_gallus_XP_422116	Opisthokonta	Chordata	Aves	Galliformes	NCBI	http://www.ncbi.nlm.nih.gov/protein/118093859
Gallus_gallus_XP_422828	Opisthokonta	Chordata	Aves	Galliformes	NCBI	http://www.ncbi.nlm.nih.gov/protein/50752554
Glycine_max_PARP3	Plantae	Eudicots	Rosids	Fabales	Uniprot	http://www.uniprot.org/uniprot/Q9SWB4
Helobdella_robusta_67096	Opisthokonta	Annelida	Hirudinea	Rhynchobdellida	JGI	http://genome.jgi-psf.org/cgi-bin/ncbirunit?db=Helro1&fastaDb=/home/blast_db/blastLinks/Helro/Helro1/proteins.Helro1_FilteredModels3.fasta&seqName=jgi|Helro1|67096
Homo_sapiens_PAR10	Opisthokonta	Chordata	Mammalia	Primates	Uniprot	http://www.uniprot.org/uniprot/Q53GL7
Homo_sapiens_PAR11	Opisthokonta	Chordata	Mammalia	Primates	Uniprot	http://www.uniprot.org/uniprot/Q9NR21
Homo_sapiens_PAR12	Opisthokonta	Chordata	Mammalia	Primates	Uniprot	http://www.uniprot.org/uniprot/Q9H0J9
Homo_sapiens_PAR14	Opisthokonta	Chordata	Mammalia	Primates	Uniprot	http://www.uniprot.org/uniprot/Q460N5
Homo_sapiens_PAR15	Opisthokonta	Chordata	Mammalia	Primates	Uniprot	http://www.uniprot.org/uniprot/Q460N3
Homo_sapiens_PAR16	Opisthokonta	Chordata	Mammalia	Primates	Uniprot	http://www.uniprot.org/uniprot/Q7TMM8
Homo_sapiens_PARP1	Opisthokonta	Chordata	Mammalia	Primates	Uniprot	http://www.uniprot.org/uniprot/P09874
Homo_sapiens_PARP2	Opisthokonta	Chordata	Mammalia	Primates	Uniprot	http://www.uniprot.org/uniprot/Q9UGN5
Homo_sapiens_PARP3	Opisthokonta	Chordata	Mammalia	Primates	Uniprot	http://www.uniprot.org/uniprot/Q9Y6F1
Homo_sapiens_PARP4	Opisthokonta	Chordata	Mammalia	Primates	Uniprot	http://www.uniprot.org/uniprot/Q9UKK3
Homo_sapiens_PARP6	Opisthokonta	Chordata	Mammalia	Primates	Uniprot	http://www.uniprot.org/uniprot/Q2NL67
Homo_sapiens_PARP8	Opisthokonta	Chordata	Mammalia	Primates	Uniprot	http://www.uniprot.org/uniprot/Q8N3A8
Homo_sapiens_PARP9	Opisthokonta	Chordata	Mammalia	Primates	Uniprot	http://www.uniprot.org/uniprot/Q8IXQ6
Homo_sapiens_PARPT	Opisthokonta	Chordata	Mammalia	Primates	Uniprot	http://www.uniprot.org/uniprot/Q7Z3E1
Homo_sapiens_TNKS1	Opisthokonta	Chordata	Mammalia	Primates	Uniprot	http://www.uniprot.org/uniprot/O95271
Homo_sapiens_TNKS2	Opisthokonta	Chordata	Mammalia	Primates	Uniprot	http://www.uniprot.org/uniprot/Q9H2K2
Homo_sapiens_ZCC2	Opisthokonta	Chordata	Mammalia	Primates	Uniprot	http://www.uniprot.org/uniprot/Q7Z2W4
Ixodes_scapularis_B7Q2N5	Opisthokonta	Arthropoda	Arachnida	Acari	Uniprot	http://www.uniprot.org/uniprot/B7Q2N5
Laccaria_bicolor_B0DPJ7	Opisthokonta	Basidiomycota	Agaricomycetes	Agaricales	Uniprot	http://www.uniprot.org/uniprot/B0DPJ7
Lottia_gigantea_53025	Opisthokonta	Mollusca	Gastropoda	Patellogastropoda	JGI	http://genome.jgi-psf.org/cgi-bin/dispGeneModel?db=Lotgi1&id=53025
Magnaporthe_grisea_A4QS91	Opisthokonta	Ascomycota	Sordariomycetes	Sordariomycetes incertae sedis	Uniprot	http://www.uniprot.org/uniprot/A4QS91
Magnaporthe_grisea_A4R2D2	Opisthokonta	Ascomycota	Sordariomycetes	Sordariomycetes incertae sedis	Uniprot	http://www.uniprot.org/uniprot/A4R2D2
Medicago_truncatula_PARP3	Plantae	Eudicots	Rosids	Fabales	Uniprot	http://www.uniprot.org/uniprot/Q1SGF1
Microsporum_canis_C5FD62	Opisthokonta	Ascomycota	Eurotiomycetes	Onygenales	Uniprot	http://www.uniprot.org/uniprot/C5FD62
Monosiga_brevicollis_16448	Opisthokonta	Sarcomastigophora	Zoomastigophorea	Choanoflagellida	JGI	http://genome.jgi-psf.org/cgi-bin/dispGeneModel?db=Monbr1&id=16448
Monosiga_brevicollis_26401	Opisthokonta	Sarcomastigophora	Zoomastigophorea	Choanoflagellida	JGI	http://genome.jgi-psf.org/cgi-bin/dispGeneModel?db=Monbr1&id=26401
Monosiga_brevicollis_27847	Opisthokonta	Sarcomastigophora	Zoomastigophorea	Choanoflagellida	JGI	http://genome.jgi-psf.org/cgi-bin/dispGeneModel?db=Monbr1&id=27847
Mucor_circinelloides_81803	Opisthokonta	Zygomycota	Zygomycetes	Mucorales	JGI	http://genome.jgi-psf.org/cgi-bin/dispGeneModel?db=Mucci1&id=81803
Mycosphaerella_fijiensis_85451	Opisthokonta	Ascomycota	Dothideomycetes	Mycospyaerellales	JGI	http://genome.jgi-psf.org/cgi-bin/dispGeneModel?db=Mycfi1&id=85451
Mycosphaerella_graminocola_51199	Opisthokonta	Ascomycota	Dothideomycetes	Capnodiales	JGI	http://genome.jgi-psf.org/cgi-bin/dispGeneModel?db=Mycgr3&id=51199
Naegleria_gruberi_58866	Excavata	Percolozoa	Heterolobosea	Schizopyrenida	JGI	http://genome.jgi-psf.org/cgi-bin/dispGeneModel?db=Naegr1&id=58866
Naegleria_gruberi_71853	Excavata	Percolozoa	Heterolobosea	Schizopyrenida	JGI	http://genome.jgi-psf.org/cgi-bin/dispGeneModel?db=Naegr1&id=71853
Naegleria_gruberi_72525	Excavata	Percolozoa	Heterolobosea	Schizopyrenida	JGI	http://genome.jgi-psf.org/cgi-bin/dispGeneModel?db=Naegr1&id=72525
Naegleria_gruberi_80022	Excavata	Percolozoa	Heterolobosea	Schizopyrenida	JGI	http://genome.jgi-psf.org/cgi-bin/dispGeneModel?db=Naegr1&id=80022
Naegleria_gruberi_80603	Excavata	Percolozoa	Heterolobosea	Schizopyrenida	JGI	http://genome.jgi-psf.org/cgi-bin/dispGeneModel?db=Naegr1&id=80603
Naegleria_gruberi_81181	Excavata	Percolozoa	Heterolobosea	Schizopyrenida	JGI	http://genome.jgi-psf.org/cgi-bin/dispGeneModel?db=Naegr1&id=81181
Nectria_haematococca_49036	Opisthokonta	Ascomycota	Sordariomycetes	Hypocreales	JGI	http://genome.jgi-psf.org/cgi-bin/dispGeneModel?db=Necha2&id=49036
Nectria_haematococca_83215	Opisthokonta	Ascomycota	Sordariomycetes	Hypocreales	JGI	http://genome.jgi-psf.org/cgi-bin/dispGeneModel?db=Necha2&id=83215
Nematostella_vectensis_A7RNW1	Opisthokonta	Cnidaria	Anthozoa	Actiniaria	Uniprot	http://www.uniprot.org/uniprot/A7RNW1
Nematostella_vectensis_A7RPC2	Opisthokonta	Cnidaria	Anthozoa	Actiniaria	Uniprot	http://www.uniprot.org/uniprot/A7RPC2
Nematostella_vectensis_A7RQ13	Opisthokonta	Cnidaria	Anthozoa	Actiniaria	Uniprot	http://www.uniprot.org/uniprot/A7RQ13
Nematostella_vectensis_A7RWC0	Opisthokonta	Cnidaria	Anthozoa	Actiniaria	Uniprot	http://www.uniprot.org/uniprot/A7RWC0
Nematostella_vectensis_A7S5J9	Opisthokonta	Cnidaria	Anthozoa	Actiniaria	Uniprot	http://www.uniprot.org/uniprot/A7S5J9
Nematostella_vectensis_A7SF57	Opisthokonta	Cnidaria	Anthozoa	Actiniaria	Uniprot	http://www.uniprot.org/uniprot/A7SF57
Nematostella_vectensis_A7T1E8	Opisthokonta	Cnidaria	Anthozoa	Actiniaria	Uniprot	http://www.uniprot.org/uniprot/A7T1E8
Neosartorya_fischeri_A1CVV6	Opisthokonta	Ascomycota	Eurotiomycetes	Eurotiales	Uniprot	http://www.uniprot.org/uniprot/A1CVV6
Neurospora_crassa_Q7S7M3	Opisthokonta	Ascomycota	Eurotiomycetes	Eurotiales	Uniprot	http://www.uniprot.org/uniprot/Q7S7M3
Oryza_sativa_japonica_PARP1	Plantae	Monocots	Commelinids	Poales	Uniprot	http://www.uniprot.org/uniprot/Q7EYV7
Oryza_sativa_japonica_PARP3	Plantae	Monocots	Commelinids	Poales	Uniprot	http://www.uniprot.org/uniprot/Q0E0Q3
Oryza_sativa_japonica_PRP2A	Plantae	Monocots	Commelinids	Poales	Uniprot	http://www.uniprot.org/uniprot/Q5Z8Q9
Oryza_sativa_japonica_PRP2B	Plantae	Monocots	Commelinids	Poales	Uniprot	http://www.uniprot.org/uniprot/Q0JMY1
Oryza_sativa_japonica_Q0DLN4	Plantae	Monocots	Commelinids	Poales	Uniprot	http://www.uniprot.org/uniprot/Q0DLN4
Oryza_sativa_japonica_Q0J949	Plantae	Monocots	Commelinids	Poales	Uniprot	http://www.uniprot.org/uniprot/Q0J949
Oryza_sativa_japonica_Q10PL7	Plantae	Monocots	Commelinids	Poales	Uniprot	http://www.uniprot.org/uniprot/Q10PL7
Oryza_sativa_japonica_Q336N3	Plantae	Monocots	Commelinids	Poales	Uniprot	http://www.uniprot.org/uniprot/Q336N3
Oryza_sativa_japonica_Q654Q5	Plantae	Monocots	Commelinids	Poales	Uniprot	http://www.uniprot.org/uniprot/Q654Q5
Paramecium_tetraurelia_A0BFA4	Chromalveolata	Ciliophora	Ciliatea	Peniculida	Uniprot	http://www.uniprot.org/uniprot/A0BFA4
Paramecium_tetraurelia_A0BR94	Chromalveolata	Ciliophora	Ciliatea	Peniculida	Uniprot	http://www.uniprot.org/uniprot/A0BR94
Paramecium_tetraurelia_A0BXK8	Chromalveolata	Ciliophora	Ciliatea	Peniculida	Uniprot	http://www.uniprot.org/uniprot/A0BXK8
Paramecium_tetraurelia_A0BYL4	Chromalveolata	Ciliophora	Ciliatea	Peniculida	Uniprot	http://www.uniprot.org/uniprot/A0BYL4
Paramecium_tetraurelia_A0CA47	Chromalveolata	Ciliophora	Ciliatea	Peniculida	Uniprot	http://www.uniprot.org/uniprot/A0CA47
Paramecium_tetraurelia_A0CT98	Chromalveolata	Ciliophora	Ciliatea	Peniculida	Uniprot	http://www.uniprot.org/uniprot/A0CT98
Paramecium_tetraurelia_A0CTW4	Chromalveolata	Ciliophora	Ciliatea	Peniculida	Uniprot	http://www.uniprot.org/uniprot/A0CTW4
Paramecium_tetraurelia_A0CWK3	Chromalveolata	Ciliophora	Ciliatea	Peniculida	Uniprot	http://www.uniprot.org/uniprot/A0CWK3
Paramecium_tetraurelia_A0DIP7	Chromalveolata	Ciliophora	Ciliatea	Peniculida	Uniprot	http://www.uniprot.org/uniprot/A0DIP7
Paramecium_tetraurelia_A0DM45	Chromalveolata	Ciliophora	Ciliatea	Peniculida	Uniprot	http://www.uniprot.org/uniprot/A0DM45
Paramecium_tetraurelia_A0DRQ5	Chromalveolata	Ciliophora	Ciliatea	Peniculida	Uniprot	http://www.uniprot.org/uniprot/A0DRQ5
Paramecium_tetraurelia_A0DYX0	Chromalveolata	Ciliophora	Ciliatea	Peniculida	Uniprot	http://www.uniprot.org/uniprot/A0DYX0
Penicillium_marneffei_B6Q3H5	Opisthokonta	Ascomycota	Euascomycetes	Eurotiales	Uniprot	http://www.uniprot.org/uniprot/B6Q3H5
Phaeosphaeria_nodorum_Q0UPJ2	Opisthokonta	Ascomycota	Dothideomycetes	Pleosporales	Uniprot	http://www.uniprot.org/uniprot/Q0UPJ2
Phaeosphaeria_nodorum_Q0V159	Opisthokonta	Ascomycota	Dothideomycetes	Pleosporales	Uniprot	http://www.uniprot.org/uniprot/Q0V159
Phanerochaete_chrysosporium_7882	Opisthokonta	Basidiomycota	Homobasidiomycetes	Corticiales	JGI	http://genome.jgi-psf.org/cgi-bin/dispGeneModel?db=Phchr1&id=7882
Phanerochaete_chrysosporium_8174	Opisthokonta	Basidiomycota	Homobasidiomycetes	Corticiales	JGI	http://genome.jgi-psf.org/cgi-bin/dispGeneModel?db=Phchr1&id=8174
Physcomitrella_patens_150949	Plantae	Bryophyta	Bryopsida	Funariales	JGI	http://genome.jgi-psf.org/cgi-bin/dispGeneModel?db=Phypa1_1&id=150949
Physcomitrella_patens_188096	Plantae	Bryophyta	Bryopsida	Funariales	JGI	http://genome.jgi-psf.org/cgi-bin/dispGeneModel?db=Phypa1_1&id=188096
Physcomitrella_patens_76575	Plantae	Bryophyta	Bryopsida	Funariales	JGI	http://genome.jgi-psf.org/cgi-bin/dispGeneModel?db=Phypa1_1&id=76575
Physcomitrella_patens_A9RUY7	Plantae	Bryophyta	Bryopsida	Funariales	Uniprot	http://www.uniprot.org/uniprot/A9RUY7
Physcomitrella_patens_A9TEQ8	Plantae	Bryophyta	Bryopsida	Funariales	Uniprot	http://www.uniprot.org/uniprot/A9TEQ8
Physcomitrella_patens_A9TVE2	Plantae	Bryophyta	Bryopsida	Funariales	Uniprot	http://www.uniprot.org/uniprot/A9TVE2
Phytophthora_ramorum_40258	Chromalveolata	Heterokontophyta	Oomycetes	Pythiales	JGI	http://genome.jgi-psf.org/cgi-bin/dispGeneModel?db=Phyra1_1&id=40258
Phytophthora_ramorum_85567	Chromalveolata	Heterokontophyta	Oomycetes	Pythiales	JGI	http://genome.jgi-psf.org/cgi-bin/dispGeneModel?db=Phyra1_1&id=85567
Phytophthora_sojae_160067	Chromalveolata	Heterokontophyta	Oomycetes	Pythiales	JGI	http://genome.jgi-psf.org/cgi-bin/dispGeneModel?db=Physo1_1&id=131523
Phytophthora_sojae_30349	Chromalveolata	Heterokontophyta	Oomycetes	Pythiales	JGI	http://genome.jgi-psf.org/cgi-bin/dispGeneModel?db=Physo1_1&id=128140
Phytophthora_sojae_470114A	Chromalveolata	Heterokontophyta	Oomycetes	Pythiales	JGI	http://genome.jgi-psf.org/cgi-bin/dispGeneModel?db=Physo1_1&id=136700
Phytophthora_sojae_470114B	Chromalveolata	Heterokontophyta	Oomycetes	Pythiales	JGI	http://genome.jgi-psf.org/cgi-bin/dispGeneModel?db=Physo1_1&id=136700
Phytophthora_sojae_470115	Chromalveolata	Heterokontophyta	Oomycetes	Pythiales	JGI	http://genome.jgi-psf.org/cgi-bin/dispGeneModel?db=Physo1_1&id=136701
Pleurotus_ostreatus_155033	Opisthokonta	Basidiomycota	Agaricomycetes	Agaricales	JGI	http://genome.jgi-psf.org/cgi-bin/dispGeneModel?db=PleosPC15_1&id=155033
Populus_trichocarpa_B9GNA6	Plantae	Eudicots	Rosids	Malpighiales	Uniprot	http://www.uniprot.org/uniprot/B9GNA6
Populus_trichocarpa_B9GZJ6	Plantae	Eudicots	Rosids	Malpighiales	Uniprot	http://www.uniprot.org/uniprot/B9GZJ6
Populus_trichocarpa_B9HDP5	Plantae	Eudicots	Rosids	Malpighiales	Uniprot	http://www.uniprot.org/uniprot/B9HDP5
Populus_trichocarpa_B9HDP8	Plantae	Eudicots	Rosids	Malpighiales	Uniprot	http://www.uniprot.org/uniprot/B9HDP8
Populus_trichocarpa_B9HDP9	Plantae	Eudicots	Rosids	Malpighiales	Uniprot	http://www.uniprot.org/uniprot/B9HDP9
Populus_trichocarpa_B9I3A2	Plantae	Eudicots	Rosids	Malpighiales	Uniprot	http://www.uniprot.org/uniprot/B9I3A2
Populus_trichocarpa_B9IES0	Plantae	Eudicots	Rosids	Malpighiales	Uniprot	http://www.uniprot.org/uniprot/B9IES0
Populus_trichocarpa_B9INI8	Plantae	Eudicots	Rosids	Malpighiales	Uniprot	http://www.uniprot.org/uniprot/B9INI8
Populus_trichocarpa_B9MU68	Plantae	Eudicots	Rosids	Malpighiales	Uniprot	http://www.uniprot.org/uniprot/B9MU68
Postia_placenta_126803	Opisthokonta	Basidiomycota	Agaricomycetes	Polyporales	JGI	http://genome.jgi-psf.org/cgi-bin/dispGeneModel?db=Pospl1&id=126803
Pyrenophora_tritici-repentis_10572	Opisthokonta	Ascomycota	Dothideomycetes	Pleosporales	JGI	http://genome.jgi-psf.org/cgi-bin/ncbirunit?db=Pyrtr1&fastaDb=/home/blast_db/blastLinks/Pyrtr/Pyrtr1/pyrenophora_tritici-repentis_1_proteins.fasta&seqName=PTRG_10572%20|%20Pyrenophora%20tritici-repentis%20poly%20polymerase%202
Pyrenophora_tritici-repentis_B2VYK4	Opisthokonta	Ascomycota	Dothideomycetes	Pleosporales	Uniprot	http://www.uniprot.org/uniprot/B2VYK4
Rhizopus_oryzae_RO3G_04955	Opisthokonta	Zygomycota	Zygomycetes	Mucorales	Broad Institute	http://www.broadinstitute.org/annotation/genome/rhizopus_oryzae/GeneDetails.html?sp=S7000003185333251
Schistosoma_japonicum_Q5BZA6	Opisthokonta	Platyhelminthes	Trematoda	Strigeidida	Uniprot	http://www.uniprot.org/uniprot/Q5BZA6
Schistosoma_japonicum_Q5DAZ0	Opisthokonta	Platyhelminthes	Trematoda	Strigeidida	Uniprot	http://www.uniprot.org/uniprot/Q5DAZ0
Schizophyllum_commune_231882	Opisthokonta	Basidiomycota	Basidiomycetes	Agaricales	JGI	http://genome.jgi-psf.org/cgi-bin/dispGeneModel?db=Schco1&id=231882
Schizophyllum_commune_232036	Opisthokonta	Basidiomycota	Basidiomycetes	Agaricales	JGI	http://genome.jgi-psf.org/cgi-bin/dispGeneModel?db=Schco1&id=232036
Selaginella_moellendorffii_73333	Plantae	Lycopodiophyta	Isotopsida	Selaginellales	JGI	http://genome.jgi-psf.org/cgi-bin/dispGeneModel?db=Selmo1&id=73333
Selaginella_moellendorffii_76668	Plantae	Lycopodiophyta	Isotopsida	Selaginellales	JGI	http://genome.jgi-psf.org/cgi-bin/dispGeneModel?db=Selmo1&id=76668
Selaginella_moellendorffii_83360	Plantae	Lycopodiophyta	Isotopsida	Selaginellales	JGI	http://genome.jgi-psf.org/cgi-bin/dispGeneModel?db=Selmo1&id=83360
Selaginella_moellendorffii_90144	Plantae	Lycopodiophyta	Isotopsida	Selaginellales	JGI	http://genome.jgi-psf.org/cgi-bin/dispGeneModel?db=Selmo1&id=90144
Sporotrichum_thermophile_107274	Opisthokonta	Zygomycota	Zygomycetes	Mucorales	JGI	http://genome.jgi-psf.org/cgi-bin/dispGeneModel?db=Spoth1&id=107274
Talaromyces_stipitatus_B8M6M3	Opisthokonta	Ascomycota	Eurotiomycetes	Eurotiales	Uniprot	http://www.uniprot.org/uniprot/B8M6M3
Tetrahymena_thermophila_Q22F17	Chromalveolata	Ciliophora	Oligohymenophorea	Hymenostomatida	Uniprot	http://www.uniprot.org/uniprot/Q22F17
Tetrahymena_thermophila_Q22SC9	Chromalveolata	Ciliophora	Oligohymenophorea	Hymenostomatida	Uniprot	http://www.uniprot.org/uniprot/Q22SC9
Tetrahymena_thermophila_Q22SD0	Chromalveolata	Ciliophora	Oligohymenophorea	Hymenostomatida	Uniprot	http://www.uniprot.org/uniprot/Q22SD0
Tetrahymena_thermophila_Q24C77	Chromalveolata	Ciliophora	Oligohymenophorea	Hymenostomatida	Uniprot	http://www.uniprot.org/uniprot/Q24C77
Tetrahymena_thermophila_Q24FE8	Chromalveolata	Ciliophora	Oligohymenophorea	Hymenostomatida	Uniprot	http://www.uniprot.org/uniprot/Q24FE8
Tetrahymena_thermophila_Q24GE4	Chromalveolata	Ciliophora	Oligohymenophorea	Hymenostomatida	Uniprot	http://www.uniprot.org/uniprot/Q24GE4
Toxoplasma_gondii_TGME49_070840	Chromalveolata	Apicomplexa	Conoidasida	Eucoccidiorida	ToxoDB	http://toxodb.org/toxo/showRecord.do?name=GeneRecordClasses.GeneRecordClass&source_id=TGME49_070840&project_id=ToxoDB
Trichoderma_atroviride_134490	Opisthokonta	Ascomycota	Sordariomycetes	Hypocreales	JGI	http://genome.jgi-psf.org/cgi-bin/dispGeneModel?db=Triat1&id=134490
Trichoderma_reesei_22115	Opisthokonta	Ascomycota	Sordariomycetes	Hypocreales	JGI	http://genome.jgi-psf.org/cgi-bin/dispGeneModel?db=Trire2&id=22115
Trichoderma_virens_89857	Opisthokonta	Ascomycota	Sordariomycetes	Hypocreales	JGI	http://genome.jgi-psf.org/cgi-bin/dispGeneModel?db=Trive1&id=89857
Trichomonas_vaginalis_86141	Excavata	Metamonada	Parabasalia	Trichomonadida	TIGR/JCVI	http://blast.jcvi.org/er-blast/getSeq.cgi?id=86141.m00134&db=/opt/www/blast/db/euk/pub/t_vaginalis/annotation_dbs/02152007_all_model_aa.fasta
Trichomonas_vaginalis_87871	Excavata	Metamonada	Parabasalia	Trichomonadida	TIGR/JCVI	http://blast.jcvi.org/er-blast/getSeq.cgi?id=87871.m00129&db=/opt/www/blast/db/euk/pub/t_vaginalis/annotation_dbs/02152007_all_model_aa.fasta
Trichomonas_vaginalis_88521	Excavata	Metamonada	Parabasalia	Trichomonadida	TIGR/JCVI	http://blast.jcvi.org/er-blast/getSeq.cgi?id=88521.m00008&db=/opt/www/blast/db/euk/pub/t_vaginalis/annotation_dbs/02152007_all_model_aa.fasta
Trichomonas_vaginalis_90528	Excavata	Metamonada	Parabasalia	Trichomonadida	TIGR/JCVI	http://blast.jcvi.org/er-blast/getSeq.cgi?id=90528.m00052&db=/opt/www/blast/db/euk/pub/t_vaginalis/annotation_dbs/02152007_all_model_aa.fasta
Trichomonas_vaginalis_94489	Excavata	Metamonada	Parabasalia	Trichomonadida	TIGR/JCVI	http://blast.jcvi.org/er-blast/getSeq.cgi?id=94489.m00097&db=/opt/www/blast/db/euk/pub/t_vaginalis/annotation_dbs/02152007_all_model_aa.fasta
Trichomonas_vaginalis_96758	Excavata	Metamonada	Parabasalia	Trichomonadida	TIGR/JCVI	http://blast.jcvi.org/er-blast/getSeq.cgi?id=96758.m00025&db=/opt/www/blast/db/euk/pub/t_vaginalis/annotation_dbs/02152007_all_model_aa.fasta
Trichomonas_vaginalis_A2DLU6	Excavata	Metamonada	Parabasalia	Trichomonadida	Uniprot	http://www.uniprot.org/uniprot/A2DLU6
Trichoplax_adhaerens_19562	Opisthokonta	Placozoa	Not assigned	Not assigned	JGI	http://genome.jgi-psf.org/cgi-bin/dispGeneModel?db=Triad1&id=19562
Trichoplax_adhaerens_23639	Opisthokonta	Placozoa	Not assigned	Not assigned	JGI	http://genome.jgi-psf.org/cgi-bin/dispGeneModel?db=Triad1&id=23639
Trichoplax_adhaerens_61586	Opisthokonta	Placozoa	Not assigned	Not assigned	JGI	http://genome.jgi-psf.org/cgi-bin/dispGeneModel?db=Triad1&id=61586
Trichoplax_adhaerens_61730	Opisthokonta	Placozoa	Not assigned	Not assigned	JGI	http://genome.jgi-psf.org/cgi-bin/dispGeneModel?db=Triad1&id=61730
Trichoplax_adhaerens_B3RSW6	Opisthokonta	Placozoa	Not assigned	Not assigned	Uniprot	http://www.uniprot.org/uniprot/B3RSW6
Trichoplax_adhaerens_B3RYG9	Opisthokonta	Placozoa	Not assigned	Not assigned	Uniprot	http://www.uniprot.org/uniprot/B3RYG9
Trichoplax_adhaerens_B3S3M3	Opisthokonta	Placozoa	Not assigned	Not assigned	Uniprot	http://www.uniprot.org/uniprot/B3S3M3
Trypanosoma_brucei_brucei_Q0PW89	Excavata	Euglenozoa	Kinetoplastea	Trypanosomatida	Uniprot	http://www.uniprot.org/uniprot/Q0PW89
Trypanosoma_cruzi_Q4PQV7	Excavata	Euglenozoa	Kinetoplastea	Trypanosomatida	Uniprot	http://www.uniprot.org/uniprot/Q4PQV7
Vitis_vinifera_A5AIW8	Plantae	Eudicots	Rosids	Vitales	Uniprot	http://www.uniprot.org/uniprot/A5AIW8
Vitis_vinifera_A5AUF8	Plantae	Eudicots	Rosids	Vitales	Uniprot	http://www.uniprot.org/uniprot/A5AUF8
Vitis_vinifera_A5BDE5	Plantae	Eudicots	Rosids	Vitales	Uniprot	http://www.uniprot.org/uniprot/A5BDE5
Vitis_vinifera_A5BFU2	Plantae	Eudicots	Rosids	Vitales	Uniprot	http://www.uniprot.org/uniprot/A5BFU2
Vitis_vinifera_A7PC35	Plantae	Eudicots	Rosids	Vitales	Uniprot	http://www.uniprot.org/uniprot/A7PC35
Vitis_vinifera_A7Q0E8	Plantae	Eudicots	Rosids	Vitales	Uniprot	http://www.uniprot.org/uniprot/A7Q0E8
Vitis_vinifera_A7QFD4	Plantae	Eudicots	Rosids	Vitales	Uniprot	http://www.uniprot.org/uniprot/A7QFD4
Volvox_carteri_107792	Plantae	Chlorophyta	Chlorophyceae	Volvocales	JGI	http://genome.jgi-psf.org/cgi-bin/dispGeneModel?db=Volca1&id=107792
Xenopus_laevis_A1A620	Opisthokonta	Chordata	Amphibia	Anura	Uniprot	http://www.uniprot.org/uniprot/A1A620
Xenopus_laevis_PARP1	Opisthokonta	Chordata	Amphibia	Anura	Uniprot	http://www.uniprot.org/uniprot/P31669
Xenopus_laevis_Q566G1	Opisthokonta	Chordata	Amphibia	Anura	Uniprot	http://www.uniprot.org/uniprot/Q566G1
Xenopus_laevis_Q5M9A2	Opisthokonta	Chordata	Amphibia	Anura	Uniprot	http://www.uniprot.org/uniprot/Q5M9A2
Xenopus_laevis_Q5XGK5	Opisthokonta	Chordata	Amphibia	Anura	Uniprot	http://www.uniprot.org/uniprot/Q5XGK5
Xenopus_laevis_Q6DDP4	Opisthokonta	Chordata	Amphibia	Anura	Uniprot	http://www.uniprot.org/uniprot/Q6DDP4
Xenopus_laevis_Q6DFH2	Opisthokonta	Chordata	Amphibia	Anura	Uniprot	http://www.uniprot.org/uniprot/Q6DFH2
Xenopus_laevis_Q6NRC6	Opisthokonta	Chordata	Amphibia	Anura	Uniprot	http://www.uniprot.org/uniprot/Q6NRC6
Xenopus_tropicalis_A4IGR1	Opisthokonta	Chordata	Amphibia	Anura	Uniprot	http://www.uniprot.org/uniprot/A4IGR1
Xenopus_tropicalis_A8E4V7	Opisthokonta	Chordata	Amphibia	Anura	Uniprot	http://www.uniprot.org/uniprot/A8E4V7
Xenopus_tropicalis_B3DM79	Opisthokonta	Chordata	Amphibia	Anura	Uniprot	http://www.uniprot.org/uniprot/B3DM79
Zea_mays_PARP1	Plantae	Monocots	Commelinids	Poales	Uniprot	http://www.uniprot.org/uniprot/Q9ZSV1
Zea_mays_PARP2	Plantae	Monocots	Commelinids	Poales	Uniprot	http://www.uniprot.org/uniprot/O50017
