# Supplementary material for: Evolutionary history of the poly(ADP-ribose) polymerase gene family in eukaryotes
Source: BMC Evol Biol. 2010 Oct 13;10:308. doi: 10.1186/1471-2148-10-308 (PMC2964712; doi:10.1186/1471-2148-10-308)
Supplement: Additional file 2 — Alignment of protein sequences removed from analysis due to incomplete PARP catalytic domains. [file 1471-2148-10-308-S2.FAST]

>95802_Phyra jgi|Phyra1_1|95802|C_scaffold_51000030   Phytophthora ramorum bases 1384,1754 only
LQVRLAPLQPADAERQLIHRYFFGGLRSHDRQRYRISNVFEVERRGETQRFNELMEERPD
LRATQTHLLWHGTKRTNLMGILSQGLRVAPPEAPHHGYAYGKGLYFANVAEKSLNYCDAP
YALPILDKDGKPDKSTTKTREVHYMLLCEVALGKPTELTATAAWGGDPLPREGMDSVKAL
AVHNPDPRGALVSPKCGAKLHLGQVMQLGIKLPYDLVWAKTEPNPSPIGWYERNPKFAAE
TQEYLAKLLADKTFAVGDTHTYQFDERTIIIELLSRETPGASLDEDDADAAEVAPQKVGS
GAWCEATLKVTIRPDNDAAYSYSVKLYRNTLTSSPLADGFTLVEPVLSDYAELVVYKEAQ
ARIRYVVEVET
>Q54LJ4_DICDI tr|Q54LJ4|Q54LJ4_DICDI Type A von Willebrand factor (VWFA) domain-containing protein OS=Dictyostelium discoideum GN=DDB_0232950 PE=4 SV=1 bases 533,701 only
IKIKNIFKIIRKEEDNYNFEVGNLKTLYHGSNPSNILGILSRGLLTPNVSTSIGAGRRDI
GYLGSGIYFGVKPSTSIQYCKASTKTLSKYMFICSVALGQIKKYTTHQTQLSKPPKGFDS
VQGVGSSSSSSSSSSSSNNTVKQSDFIDDEIVIYDSKQQKIQYLIEFDD
>32651_Triad jgi|Triad1|32651|e_gw1.25.12.1   Trichoplax adhaerens bases 13,116 only
GGERSDSGNLGSGIYFADSCSTSLQYCNINKNNGTRMMLVCEVALGKSKIYRDQHLELTS
PPSGYDSVHGIASSENDLSYFTNNEYVIYNSKQQKLRYLIEFSL
>C3Y4W7_BRAFL tr|C3Y4W7|C3Y4W7_BRAFL Putative uncharacterized protein OS=Branchiostoma floridae GN=BRAFLDRAFT_73983 PE=4 SV=1 bases 357,492 only
HNGQSIRVENVFRVCRSVEEAGFNSAIGNVQIKFHSSQAQNFVGILSSTSAKYSSPNKHR
GTRYMVVSEVALGKCKDVYKHDTSLTQPPQGYNSVHGVKGTDEITSEFKDDEYVIYNVQQ
QKMRYLVEFSLPGDQV
>60629_Triad jgi|Triad1|60629|fgeneshTA2_pg.C_scaffold_16000126   Trichoplax adhaerens bases 526,724 only
LLDEIAEVLDHDSYVFNMIKAYARNGFRYPVNKYYSISVEEVFKINSKRDDEKFKAINNT
DNRMLLWHGFRTINYAQILSQGIKPVPEKLDGTTALCLIRDSKFKTKNTIISTFCLDIMW
ESASRCETTASNPVGLLLLCEVALGKMHKMNIESCKLNQKPKLPEGTDSFKAVGGYGPDP
AGNKIIDDGITVPLGKIIP
>61732_Triad jgi|Triad1|61732|fgeneshTA2_pg.C_scaffold_27000047   Trichoplax adhaerens bases 194,378 only
LNTELELVEKDSEEFNMIVEYGSKTCGAPREQYYQLKIEEIYKIKNHESHKKYEKFYRLG
NRMLLWKGNRLINYGRIFKKGIQPMAAIGYLSWKNNNLEKGIDFSDMMWKAVLDCEATYT
NSTGLLLLCEVALGRTSDDLSDVNKTHSTADSFKYIGQVGPDLSGNIILENEVIMPVGDI
DKSNY
>52698_Triad jgi|Triad1|52698|fgeneshTA2_pg.C_scaffold_1001445   Trichoplax adhaerens bases 548,650 only
LKTEITYLYSNSEEFGMVKNYAENSHLSIHNYFWLTVEEVFKVERYGEDKQYQHFSNFNN
RMLLWYQTRFTSYASMLSKGVRFTPPKTCLDRSYIYGKGVYFT
>59442_Triad jgi|Triad1|59442|fgeneshTA2_pg.C_scaffold_11000020   Trichoplax adhaerens bases 1,128 only
MPHSGGRVGQGIYFASENSKSIGYIGVARNIGIMFLAEVALGKEHSITRDNSSLIAAPKG
HDSVVARGKTEPDPKKDVTITIDGKTVTVPQGKPITRSQYNNSYFSQSEYLVYKESQVRL
RYLIKIKV
>Q5BW72_SCHJA tr|Q5BW72|Q5BW72_SCHJA SJCHGC03569 protein (Fragment) OS=Schistosoma japonicum PE=2 SV=2 bases 1,110 only
KSANYVYPTQANNVGLILACEVSLGKQRELYQSCCNAHENRSNYHSVKGVGKWRTNPETW
KTLDDGVVVPCGKLIQAPEKEAKKCVLQFNEYIVYSVNQIRLRYLFKVKF
>A0DNH1_PARTE tr|A0DNH1|A0DNH1_PARTE Chromosome undetermined scaffold_58, whole genome shotgun sequence OS=Paramecium tetraurelia GN=GSPATT00018784001 PE=4 SV=1 bases 90,196 only
LNIDIQQLEHNSEKVKINQMFIQNTQGYSCKLEVEHVFELTKEQDDKRFKQDFGNRMLLY
LGSPSINFAGIQAQGLKIAALEAPVTAHRFGKGIYFTDVVEKAASYV
>Q22MT0_TETTH tr|Q22MT0|Q22MT0_TETTH WGR domain containing protein OS=Tetrahymena thermophila SB210 GN=TTHERM_00030430 PE=4 SV=1 bases 316,490 only
LKSNIEVVKDQDTRNMIINYINEGSTYRQPQVLEIYEVNREGEDERYTKDIGNDTLLWHG
SRISNFVGILSQGLRIAPPEAPVSGYNYGKGIYLADMFDKSRSYCQGNSQGVNYIMLIQA
ALGNPNRIERTDYNASNLPQGTNSCWGWGTFGPEQFITHNGVKVPHGKPVTTQSK
>Q6CBN1_YARLI tr|Q6CBN1|Q6CBN1_YARLI YALI0C17061p OS=Yarrowia lipolytica GN=YALI0C17061g PE=4 SV=1 bases 468,595 only
LWHGTRLQNILSILGKGLLLPKLSPGQKVGAMFGDGLYFANQSSKSLNYCDGMLWTSDGS
GKPETIYMFLASVALGNYFTPEGPVSTNPPEGYHSYWAKAGQSGVMNDEIIVFDASQIRL
DYLLEIEL
>Q24GE5_TETTH tr|Q24GE5|Q24GE5_TETTH WGR domain containing protein OS=Tetrahymena thermophila SB210 GN=TTHERM_00726460 PE=4 SV=1 bases 320,518 only
LNCSITPLKDEKIYQTIKTYLDNTHSYIHDRYTLEIEDIFEVERQGEKERYMKQLNNKML
LWHGSRLTNYVGILSQGLRIAPPEAPANGYMFGKGVYFADMCSKSANYCQANKLNNTGLM
FLCEVALGNTNDLISAGYNASKLPYGKYSVRALGQIAPPKNSYINIYDDVTVPIGKGQVR
DYKNRLKTPLLHNEYIVYN
>A1DF96_NEOFI tr|A1DF96|A1DF96_NEOFI Poly(ADP)-ribose polymerase PARP, putative OS=Neosartorya fischeri (strain ATCC 1020 / DSM 3700 / FGSC A1164 / NRRL 181) GN=NFIA_079950 PE=4 SV=1 bases 454,692 only
LGMQEMTPLNRSSAEFRELEAYLNNSRGSTHHLRFSVSISPETKFQDTHHKQVINIFRIE
RKGEEDRFKSSCYANLTNSNRRLLWHGSRSTNYGGILSQGLRIAPPEAPMSGYMFGKGVY
FADMSSKSANYCVPYNSANMGLLLLCDVELGNPMLEQFQANFNAGTDAKAQGKIATLGKG
RTIPAGWKDAGCLHPALSGVQMPDVSKSTMCDNGSLLYNEYIVYDVAQIRQRYLFHVHM
>12516_PITG Transcript 1    Phytophthora infestans bases 544,767 only
LECELQPVKSSDPDFALIQTYIRNSNCCGRKQDRLQLLSVFRVEKPEQETRFEPFRTFTN
RRILWHGSHLANWLGILSEGLRIAPPEVASNGRTFGKGLYFTDKVTKAQAYCHCRPTNGH
NQCVFALSEVALGESKEMLNSDDNAKQFVHTGAGGRAKGAYYHSCKGVGSCRPDSAGEVV
DIHGAIWPVGKPVQPEERTGLHHSEYIIYNPSQTRMRYVVLARS
>17599A_PITG Transcript 1   Phytophthora infestans bases 696,888 only
LNTNMEPLKKRGKEYKIIERFIQKTHGGSKLSINTILKIARPDEDTHKDVLGSLDNHMLL
WHGSRLSNFVGILSQGLRIAPPEAPKNGYQFGKGAVLLLADVALGTPFKTPNGEFLDYKT
VKEQRGCDSTHGLGRMAPAENEFETLPDGVVVPAGTLKAVDGSQYLMYNEFIVYRREQVQ
LRYLDANGVTWSF
>17599B_PITG Transcript 1   Phytophthora infestans bases 1150,1343 only
LNVKMEPLPEATEEFRIIEKYVETTHAPTHVQYKLRIKSVLKIARPNEEKFKDVFQSVNN
HKLLWHGSRLSNVIGILSKGLRVAPPEAPNNGYMFGKGVRGDYFTEVALGAPYKAQEADD
LTYTTLKKTKGCDSTHGVGRMSALEEDYETMEDDVVVPIGELMPSDGSGSLLYNEFIVYR
QEQVKLRYLVNLDF
>Q1DUF3_COCIM tr|Q1DUF3|Q1DUF3_COCIM Putative uncharacterized protein OS=Coccidioides immitis GN=CIMG_06060 PE=4 SV=1 bases 482,708 only
LGLQEMTPLDPEGTEYRQLEDYLIKTHGDTHYIKYNLKYIFRIERKDENDRFLNSPYANI
KNSNRRLLWHGSRTTNYGGILSQGLRIAPPEAPVTGYMFGKGVYFADISSKSANYCCHHN
SGNTGLLLLCDVELGDPMLELTHSDYHAGDRAKDENKLATLGMGRTVPYGWRDAGSVHED
LAGVLMPDTTEAPRSCDDGQNRSLYYNEYIVYDVAQIRIKYLFCVGI
>52697_Triad jgi|Triad1|52697|fgeneshTA2_pg.C_scaffold_1001444   Trichoplax adhaerens bases 723,834 only
PLHMLYKS
LKTDIEPLQHESNTFKIIRKYAENSRNHPYSNYFKLKIEEVFKINRHDDDEKFQSHSSYS
NRMLLWHGSRTVNSASLLSRGMRFYPPKTSSKRSYMYGKGVYLT
>83830_Phyra jgi|Phyra1_1|83830|fgenesh1_pg.C_scaffold_97000029   Phytophthora ramorum bases 478,595 only
RNYLDECYDL
LECELQPVKSSDPDFALIQTYIRNSNCCGRKQDRLQLLSVFRVEKPEQETRFESFRKFTN
RRILWHGSHLANWLGILSEGLRIAPPEVASNGRTFGKGLYFTDKVTKA
>A9T974_PHYPA tr|A9T974|A9T974_PHYPA Predicted protein OS=Physcomitrella patens subsp. patens GN=PHYPADRAFT_168742 PE=3 SV=1 bases 666,810 only
TMYQFAVLHDSPEREARFIRRREEANGSFFAYHGSSAENWYSILRNGLRSMSDTAFMSTG
AAHGEGIYLATNLSTSIGYARNGLSREQSVLKDGFRCVAICEVVNGSARSNTGVPSSSRQ
FEGKILVIPRENERDVAIRYFLVFK
>84222_TRIVA .m00145 bases 348,464 only
AFTLLRWVLMTNRSQFISLDDELTLPEYLSQDTKIFMVIANTPQKENDFRELRSKYNSLW
FWHGSLHNRWHSIFRNGLQNMSNTPGMANAACYGPGIYLARNSGDSLGYVREGKNRY
>Danio_rerio_XP_001923911 gi|189537640|ref|XP_001923911.1| PREDICTED: poly (ADP-ribose) polymerase family, member 6b [Danio rerio] bases 426,557 only
LSSPPAKEARFRTARKLHGSTFAFHGSHIENWHSILRNGLVNASYTKLQLHGAAYGKGIY
LSPISSISFGYSGMGKGQHHMPTKEELVQHYNRVNTVLQCRPVQSRFLQSRNLNCVALCE
VITSKDLQKHGN
>Gallus_gallus_XP_424786 gi|118103770|ref|XP_424786.2| PREDICTED: hypothetical protein [Gallus gallus]  PARP8 bases 695,831 only
SSPPAKESNFRAAKNLYGSTFAFHGSHIENWHSILRNGLVVASNTRLQLHGAMFGSGIYL
SPLSSISFGYSGMNKKQQKVSAKDEPASSSKGSNTSQSQKKGQQSQFLQSRNLKCIALCE
VITSSDLHKHGEIWVVP
>A2BGH6_DANRE tr|A2BGH6|A2BGH6_DANRE Novel protein similar to vertebrate poly (ADP-ribose) polymerase family, member 8 (PARP8) OS=Danio rerio GN=DKEY-3H3.2-001 PE=4 SV=1 bases 622,851 only
EMTQAPYLEIKKQMDRHDPLAHPLLQWVISSNRSHIVKLTVTRVTTEVHAHTPSVPPAQQ
SASQRIQLQSCQRPLWEYLCFSWIAHRKLALHFEEWFGRGIKHETSAAWCNLWEWNLSQP
IIKHILWLLRGMNKKQQKVASKDETAANKSTVHLQSQKKGQNPQFLQSRNLKCIALCEVI
TSPDLHKHGDIWVVPNTDHVCTRFFFVYEDGQVGDTSINTQEAGIHREIL
>74889_Treme jgi|Treme1|74889|estExt_fgeneshTM_pg.C_180078 Tremella mesenterica bases 588,665 only
QFLFVVGSPQQESRFKEEVEKAQKNDKNCLQYPTLLAYHGSGVENWHNILRTGLDFQDTA
NGRAYGHGVYFAAESSIS
>77109_Schco jgi|Schco1|77109|estExt_Genewise1.C_60389 Schizophyllum commune bases 587,700 only
PAAWTILRWCVASCRSYLEEITDEEYLIKNIDSEWRQFRFTVGAPDAEARFRASIEAAVK
KDQNAMNFPSIFAFHGSGLRNWHSILRHGLWFKDIVNGRAYGHGVYFAKDGSIS
>A7EKZ7_SCLS1 tr|A7EKZ7|A7EKZ7_SCLS1 Putative uncharacterized protein OS=Sclerotinia sclerotiorum (strain ATCC 18683 / 1980 / Ss-1) GN=SS1G_05994 PE=4 SV=1 bases 601,741 only
LRKWTERISPAALGLLRWVIASNRSCLVQVDRCPGQVESVFADAKIRPDQKVSQIGENWV
QFRFAQGSPDKELRFLNALKAQQAHLNPKYPTMFAFHGSALQNWHSIIRHGLDFKETLNG
RAFGHGVYHAQDQTTSCTYTG
>40310_Necha jgi|Necha2|40310|e_gw1.12.473.1 Nectria haematococca bases 632,706 only
SPEKEEAFFKELTKLKEINGQPKTHPSLFAWHGSPLENWHSIIRTGLDFSTTLHGRAYGN
GVYLGKEFSTSQGYT
>67286_Trire jgi|Trire2|67286|e_gw1.21.220.1  Trichoderma reesei bases 622,706 only
QFRFLQGTPERERIFTGEIATLSKSEEDTAKFPTIFAWHGSTLHNWHSIIRTGLDFNKVI
NGRSFGDGVYMSNNFQVSLGYCQKG
>B2B0C0_PODAN tr|B2B0C0|B2B0C0_PODAN Predicted CDS Pa_3_8620 OS=Podospora anserina PE=4 SV=1 bases 659,805 only
KDMDGISPAAASILQWIVSSNRSCIYQVDRRRYRASPENPEQPAGKGRDRQHQRILGMDS
WVQFRFAQGSPEKERQFSRALQQIASRKDFKGHPTILAWHGSNLANWHSILRTGLDFKVV
ACGRAYGNGVYFSPDFNTSIYYAQSGM
>Q2GVY0_CHAGB tr|Q2GVY0|Q2GVY0_CHAGB Putative uncharacterized protein OS=Chaetomium globosum GN=CHGG_07874 PE=4 SV=1 bases 649,815 only
RSMERISPAAVSLLQWIVSSNRSCIFQVDRSRAIAQRRQAVPDPQAPGSQTPDPKTPVTN
PRDDGGVAGRGTNREHERILGMEGWVQFRFAQGSPDKELRFNRALQEVAARKDIDKSPTI
FAWHGSNLSNWHSIVRTGLDFQDISCGRAYGNGVYFSRSHETSVTYS
>57676_Spoth jgi|Spoth1|57676|e_gw1.7.1344.1 Sporotrichum thermophile bases 666,833 only
RAMGRISPAAASLLQWIVSSNRSCILQVDRSRAIARRAKGPIERGKPAPGAKKKNMGPPE
TAGVAGRGRNREHERILGMDGWVQFRFAQGAPDKELRFNRALQEVAARKHIGHNPTIFAW
HGSNLANWHSILRTGLDFQNINSGRAFGHGVYFSRWKETSVGYASKGQ
>83400_Mycgr jgi|Mycgr3|83400|fgenesh1_pm.C_chr_1000110 Mycosphaerella graminocola bases 644,792 only
ELTNWTQRISPSALALLRWIIASNRACIMQVDSEADEIVEENITGTPSKVKVVAKPRERC
YGMAGFMQFRFAMGAPDKEQRFVTEVRKTADRLKLKYPTIFAFHGSPLHNWHNIIRQGLH
FKNADHGRAYGDGVYHAKDANTSIGYSGM
>C1GHW2_PARBR tr|C1GHW2|C1GHW2_PARBR Predicted protein OS=Paracoccidioides brasiliensis Pb18 GN=PADG_06848 PE=4 SV=1 bases 566,688 only
KISKSALDVLRWIISSNRSCIIEDDHDSDRVSGMEAFMQFRFAQGAPDKEQRFVQAVVEA
KERLPLKYPTIFAWHGSSFANWHGIVREGLHFKEIRHGRVFGNGVYMSSSFDVATYYTGA
GFG
>A6QYI2_AJECN tr|A6QYI2|A6QYI2_AJECN Predicted protein OS=Ajellomyces capsulata (strain NAm1 / WU24) GN=HCAG_02439 PE=4 SV=1 bases 608,731 only
RISKSALDVLRWIVASNRSCIIQDGHTADGAYRDSDRVSGMEGYMQFRFAQGAPDKEQRF
IQAVDAATSRLNLKYPTIFAWHGSHISNWHGILREGLHFRETLNGRAYGDGVYMSSFFRT
SSSY
>Q1E1Q2_COCIM tr|Q1E1Q2|Q1E1Q2_COCIM Putative uncharacterized protein OS=Coccidioides immitis GN=CIMG_03511 PE=4 SV=1 bases 658,796 only
DRISKSGLDLLRWIVASNRSCIIQDYPDTVFTDQPETEARDHGQNLVQEMSGYLQFRFAQ
GAPDKEQRFIQSVATSSDFPQYPTVFAWHGSPLYNWHGILREGLHYKSILHGRAYGNGVY
MSPSFGVASSYIRASIGNG
>C4JYQ7_9EURO tr|C4JYQ7|C4JYQ7_9EURO Predicted protein OS=Uncinocarpus reesii 1704 GN=UREG_07308 PE=4 SV=1 bases 21,151 only
DRISKSALDVLRWIVASNRSCIIQDDQDTASSPASTSEQNNPLQNRVSGMDEYTQFRFAQ
GAPDKEQRFLKSVASSSESSQYPTLFTWHGSPLQNWHGILREGLHYKDVLHGRAFGDGVY
LSPEFHTSMTY
>B6HEK8_PENCW tr|B6HEK8|B6HEK8_PENCW Pc20g07760 protein OS=Penicillium chrysogenum (strain ATCC 28089 / DSM 1075 / Wisconsin 54-1255) GN=Pc20g07760 PE=4 SV=1 bases 615,732 only
ISPAGLDLLRWVVSSNRSFIKQDDDKQHKVAGMSDYVQFRLVQGAADKEQRFIHAVNSNS
LAQNPNHPTIFAWHGSSVNNWHSILREGFHFKQVVHGRACGHGVYMSNRFFTSLAYTG
>36472_ASPNI Aspergillus niger bases 592,709 only
KICPSALYVLRWILASNRSCIVHDDNPEHQVTGMHNYMQFRLAQGSPDKEARFVQELNNS
SNMEFPTLFAWHGSPVYNWHSILRQGLNFAQQLNGRAYGDGVYMAKDLEVSRIYCSRG
>Q7QJC7_ANOGA tr|Q7QJC7|Q7QJC7_ANOGA AGAP007419-PA OS=Anopheles gambiae GN=AGAP007419 PE=4 SV=4 bases 158,296 only
AFHGSRLFNFHSILHYGLQQHLNKVSLFGEGIYLSAELQVSQMFSPNGSGWSRSTLGTHL
ACIALCEYVDNPNYVKSQEETQQLPGTGEGTTAHATPSSDGPSAIMSTSFTGNGSFPERY
ILVKNNELVQVRYLLLYGT
>C3YBP1_BRAFL tr|C3YBP1|C3YBP1_BRAFL Putative uncharacterized protein OS=Branchiostoma floridae GN=BRAFLDRAFT_67635 PE=4 SV=1 bases 9,165 only
YKEVQRLTGYSSTNIPPPSHIFEVVHSESTDARFEETRQDRSLLYAFHGSRLDNFYSILH
NGLHAHLNKGTYLSGDLGVSIIYSHKGQGWDRSMLGETMSCVAVCEVIMDPKYVKSKVEE
ENGRAKNKDKQEVPEKYYIVSNNELLRVKYVLVYAEK
>39578_Triat jgi|Triat1|39578|e_gw1.4.601.1 Trichoderma atroviride bases 650,731 only
QFRFLQGTPERERLFMKELTTVSQSKSPEKWYPSIFAWHGSALCNWHSIIRTGLDFATIA
CGRAYGNGVYMSKSFEVSIGYS
>C0NF51_AJECG tr|C0NF51|C0NF51_AJECG Ubiquitin-conjugating enzyme OS=Ajellomyces capsulata (strain ATCC 26029 / G186AR / H82 / RMSCC 2432) GN=HCBG_01517 PE=4 SV=1 bases 646,769 only
RISKSALDVLRWIVASNRSCIIQDGHTAHGAYSDSDRVSGMEGYMQFRFAQGAPDKEQRF
IQAVDAATSRLNLKYPTIFAWHGSHISNWHGILREGLHFRETLNGRAFGDGVYMSSFFRT
SSSY
>B8MW75_ASPFN tr|B8MW75|B8MW75_ASPFN Ubiquitin conjugating enzyme, putative OS=Aspergillus flavus (strain ATCC 200026 / FGSC A1120 / NRRL 3357 / JCM 12722 / SRRC 167) GN=AFLA_074220 PE=3 SV=1 bases 417,523 only
PRLEWEIISQPSCIRYEDDPEHKLPYMNGYAQFRLAQGAPDKEQRFVSAVKSLSSSHNAE
YPTLFAWHGSPISNWHSILREGLHFKRVLNGRSYGHGVYMSPQFGHS
>93088_TRIVA .m00138 bases 354,499 only
EPNKQFYEEYKHIPYEIVRWIIYSNKNQLISLQGSLSVFKDVGRQFFILSADQEKERLFN
EQKKDSISLYLFHGCPFDCVFSILHNGLKVMSGTQNERNGQVYGKGIYLAAKSQQAHAYS
KEIRNKFRRSNMRKFNVIFLCEVLTS
