# Supplementary material for: Evolutionary history of the poly(ADP-ribose) polymerase gene family in eukaryotes
Source: BMC Evol Biol. 2010 Oct 13;10:308. doi: 10.1186/1471-2148-10-308 (PMC2964712; doi:10.1186/1471-2148-10-308)
Supplement: Additional file 6 — Multiple alignment of the PARP catalytic domains of Clade 1 PARP proteins. [file 1471-2148-10-308-S6.FAST]

>Mucor_circinelloides_81803 jgi|Mucci1|81803|fgeneshMC_pg.4_#_1072    Mucor circinelloides bases 2157,2391 only
--INPLDYAFRTL--DC-SLRP---MSPCEDLNEYQLITNYMNSTSKSK--------FDL
VHLFAVNRADEAARFRPFE---KEA----NRKLLWH------------------------
---------------------------GSRVGNFMGILKQGLRATPRTSSKN--GAL---
---LG---DGIYFADTFSKSLNYS--TESF---------------GSHR-----------
----------------SAYRLMLLCEVALGS--ETVYGEQ----SEEA--------DQEY
--DSMKGKGQNIPDPENTVY------DESG-LCVP---IGPCIPN------TQ-------
-PTTQNATHNQMFGYSPPVTL---------------------------------------
------------------------------------------------------------
------------------------NFNEWAVYNEHR--------VKIRYLLIIKE-----
--
>Rhizopus_oryzae_RO3G_04955 Transcript 1   Rhizopus oryzae bases 2388,2608 only
--ISPLDYAYRAL--NC-SMKE---ITS--SETEYNMVMSYMNSTSKNH---------DL
VHLFDVQRAEEQTRFRPYE-------SCPNRMLLWH------------------------
---------------------------GSRIGNIMGILKQGLRGAPNTAQTN--GAM---
---LG---TGIYFADNFMKSLGYC--HDSY---------------MSAN-----------
----------------SPYKIMLLCEVALGR-MQTYSSSQ---KIDSA--------PY--
--DSVQALGKQVPNPFNTVF------DKNG-TRIT---FGPCVEN--TFTEQT-------
-NDIV---------------L---------------------------------------
------------------------------------------------------------
------------------------HHNEYMVYDENR--------VRIRYLLVIKD-----
--
>Paramecium_tetraurelia_A0DIP7 tr|A0DIP7|Paramecium_tetraurelia_A0DIP7 Chromosome undetermined scaffold_52, whole genome shotgun sequence OS=Paramecium tetraurelia GN=GSPATT00017271001 PE=4 SV=1 bases 2315,2567 only
---NPLTYCFNAL--NV-RVIT---LHR--EHPEFKLIDQYINQSSTPK----------I
SNIFAIERRGEAERFENNK----QH----NRLLLWH------------------------
---------------------------GSKISNFMGILAQGLKVAPPWALNT--GSM---
---FG---KGIYFADMFQKSFGYT--DDWS---------------LHYNAYNGLFQSGGG
HWNRQQQVVKDEQEEIQRYRYMLLCEVAVGK-SQELYQAD---NVQNL--------PQQY
--QSVKGCGRRGPDYKQSVI------LSNG-CKVP---VGQCIDYPDPKKKDK-------
-DGNP-----------IQYYL---------------------------------------
------------------------------------------------------------
------------------------QHNEYIVYDETK--------VKFRYMVQLDT-----
--
>Paramecium_tetraurelia_A0DRQ5 tr|A0DRQ5|Paramecium_tetraurelia_A0DRQ5 Chromosome undetermined scaffold_60, whole genome shotgun sequence OS=Paramecium tetraurelia GN=GSPATT00019440001 PE=4 SV=1 bases 2295,2546 only
---NPLTYCFNAL--NV-RVIT---LHR--EHPEYKLIQQYINQSSTPK----------I
SNIFAIERRGEAERFESNK----QY----NRLLLWH------------------------
---------------------------GSKISNFMGILAQGLKVAPPWALNT--GAM---
---FG---KGIYFADMFQKSFAYT--EDWS---------------LHYN-PYRGLFQEGG
RWNKQQQVIQDEQDDIQRYRYMLLCEVAVGK-SQELYQSD--F-VQNL--------PKQY
--QSVKGCGKTGPDYKQSVI------LSNG-CKVP---VGQCIEYPEPKKKDK-------
-EGNP-----------IHYCL---------------------------------------
------------------------------------------------------------
------------------------QHNEYIVYEETK--------VKFRYMVQLDT-----
--
>Paramecium_tetraurelia_A0CT98 tr|A0CT98|Paramecium_tetraurelia_A0CT98 Chromosome undetermined scaffold_27, whole genome shotgun sequence OS=Paramecium tetraurelia GN=GSPATT00010249001 PE=4 SV=1 bases 1942,2193 only
---NPLTYCFNAL--NV-RVVT---LPK--EHPEFKLIVQYINASHQAK----------I
SNIFAVERRGDAERFEHNK----EY----KRLLLWH------------------------
---------------------------GSKISNFMGILSQGLKVAPPWALNT--GAM---
---FG---KGIYFADMFQKSYGYT--EDWS---------------LHYN--QYNGLFQQS
GYYRQTNVQKDEQEEIQRYRYMLLCEVAVGK-SKNLYNAE---SISNL--------DKKY
--QSVKGCGRRGPDYKQSVI------LSNG-CKVP---VGQCIDYPPPQKKDA-------
-NGNF----------IHRLNL---------------------------------------
------------------------------------------------------------
------------------------QHNEYIVYDDTK--------VKIRYMVQLDT-----
--
>Paramecium_tetraurelia_A0BYL4 tr|A0BYL4|Paramecium_tetraurelia_A0BYL4 Chromosome undetermined scaffold_137, whole genome shotgun sequence OS=Paramecium tetraurelia GN=GSPATT00033484001 PE=4 SV=1 bases 2278,2530 only
--INPLTYCFNAL--NV-RVVT---LPK--EHPEFKLIVQYINQSQQAK----------V
SNIFAVERRGEAERFEHNK----QH----NRMLLWH------------------------
---------------------------GSKISNFMGILAQGLRVAPPWAFNT--GTM---
---FG---KGIYFADMFQKSFGYTEDWSLYYNTYNGLFQQNGYYDRSNN-----------
-------AKKDEQDEIQRYRYMLLCEVAVGKTLNQYNPEY----ITNL--------DKQY
--QSVKGCGRRGPDYNQSVI------LSNG-CKVP---VGQCIDYPQPKKKDK-------
-EGNP-----------VRFQL---------------------------------------
------------------------------------------------------------
------------------------QHNEYIVYDETK--------VKVRYMVQLDT-----
--
>Paramecium_tetraurelia_A0CWK3 tr|A0CWK3|Paramecium_tetraurelia_A0CWK3 Chromosome undetermined scaffold_3, whole genome shotgun sequence OS=Paramecium tetraurelia GN=GSPATT00001373001 PE=4 SV=1 bases 2300,2540 only
----PITYCFNAL--NI-KMLT---LNT--SDLEYKMIQTYIQRTQSVT----------I
ANIFAIERKGEAQKFDKFN----QG----PRILLWH------------------------
---------------------------GSKISNFMSLLALGLKIAPSWAVNT--GAM---
---FG---KGIYFADQFSKSYNYT--QDYS---------------INHR-----------
--YNQFYGNQNNTNQYQKYRYLLLCEVSCMNQIDAYNEPH--KNCLEY--------QKPE
--YTLKAVGSKGPDPMSQIK------MPNG-CVVP---IGQIVSNSIPHQIQE-------
-RTKN---------------I---------------------------------------
------------------------------------------------------------
--------------------SFYTQNSEYIVYDESR--------VKMRYLVQIYQ-----
--
>Paramecium_tetraurelia_A0DYX0 tr|A0DYX0|Paramecium_tetraurelia_A0DYX0 Chromosome undetermined scaffold_7, whole genome shotgun sequence OS=Paramecium tetraurelia GN=GSPATT00003205001 PE=4 SV=1 bases 2128,2367 only
----PLTYCFNAL--NI-KMLT---LTK--EDLEYKMIKTYMGKTQTVK----------I
SNIFAIERKGEAKKFEQFN----NG----PRMLLWH------------------------
---------------------------GSKISNFISLMALGLKIAPAWAVNT--GAL---
---YG---KGIYFADQFSKSYNYT--TDST---------------IRQG-----------
----YNNQRSQQYQNLHKYRYLLLCEVSCMNQVDLYNYHQ--QDISTY--------FKPE
--ITLRVVGSQGPDSMSQIK------LPNG-CVVP---IGNLVSQ---PFPDHLKEKLGH
QNGFK---------------T---------------------------------------
------------------------------------------------------------
------------------------AQTEYIIYDESR--------VRIRYLVQIEQ-----
--
>Phytophthora_sojae_160067 jgi|Physo1_1|131523|estExt_fgenesh1_pg.C_160067  Phytophthora sojae bases 2341,2733 only
---NPLEYCYHAL--QV-RLTP---LQP--ADAERQLIHRYFFGGLRS----HDRQQYRI
SNVFEVERRGETQRFNDLMEERPDL-EAMQTHLLWH------------------------
---------------------------GTKRTNLMGILSQGLRVAPPEAPHH--GYA---
---YG---KGLYFANVAEKSLNYC--DAPYALPILDKDGKPDTTTTKTR-----------
-----------------EVHYMLLCEVSLGKPVELTTTAA--WGSDPL--------PREG
-MDSVKALAMHNPDPAGELV-----SPKCG-AKLH---LGKVKQV------GRELPFDRV
WAKTDPNPAPMGWYERNPKFMPETQDYLSKLLEDKSFTVGSTHTVSSTGNAREHFVQYQY
EQRTIVIEVVNREIFDTGDDDDEPDAGSAVPHKAGSGAWCEATLKVTIRPDDGTAYSYLA
KLYRNILTNAPLPEGFSLVEPALSNYAELVVYKEAQ--------ARIRYVVEVET-----
--
>Dictyostelium_discoideum_Q54E42 tr|Q54E42|Dictyostelium_discoideum_Q54E42 Poly(ADP-ribosyl)transferase OS=Dictyostelium discoideum GN=adprt3 PE=4 SV=1 bases 2320,2536 only
----PYDYCFKAL--GA-SLEK---LDA--NSPEFGILKKYSENTGCTK---------KI
VNIFKLQRKGEVERFQAHK----NL-K--NHFLLWH------------------------
---------------------------GSLTTNYLSILSQGLKIAPPEAPVT--GYM---
---FG---KGIYFSDMFRKSINYC--GSWD---------------SSSA-----------
------------------NSFLLLSEVALGT-MKEFKSAH--Y-MESP--------ETGT
--NSTKGVGKTGPNFDDSII------LNNG-VAIP---LSPPEQV----KGDT-------
-SDYH---------------L---------------------------------------
------------------------------------------------------------
------------------------EMNEYIVYDVSQ--------IRMRYLVEVSN-----
--
>Naegleria_gruberi_71853 jgi|Naegr1|71853|fgeneshNG_pg.scaffold_49000096    Naegleria gruberi bases 405,621 only
---NIVDSIYSDL--KT-DITP---IAK--DSEEWKWINKFIQNTHAPT---HSYYTLEL
EDAFVVNRHGETEKYVAKSD---SI-S--NKQLLFH------------------------
---------------------------GSRSTNFVGILSQGLRIAPPEAPAT--GYM---
---FG---KGVYFADMCSKSANYC--HA-H---------------LSNN-----------
------------------SGLLLLTEVALGN-TYNRTQAE--F-VTKL--------PKDL
--HSCWGQGRTEPDNNEFLE--IDSSCSGQKIKVP---LGKPTQV-------Q-------
-RSGS---------------L---------------------------------------
------------------------------------------------------------
------------------------LYNEFIIYDTAQ--------ANLRYLIKCKF-----
--
>Naegleria_gruberi_58866 jgi|Naegr1|58866|estExt_fgeneshHS_pg.C_430073    Naegleria gruberi bases 740,963 only
---DPLDGYYKKL--KT-HLEP---LGK--DSDMFKMVDTYLQNTHAST---HREFSLEL
LDAFEVDREGEGERFKKYE----DL-H--NRRLLWH------------------------
---------------------------GSRVSNFCGILSQGLRIAPPEAPVT--GYM---
---FG---KGIYFADMSSKSANYC--RT-S---------------PDQS-----------
------------------TGILLLCDVACGN-LYERLQAD--Y-IEKL--------PRGY
--HCCFGHGRTEPNNTMCQY------ILDGKVMVP---LGTPSAS----LLYN-------
-RHTS---------------L---------------------------------------
------------------------------------------------------------
------------------------LYNEFIVYDVDQ--------VQIRYLLKVKF-----
--
>Monosiga_brevicollis_26401 jgi|Monbr1|26401|fgenesh2_pg.scaffold_14000067   Monosiga brevicollis bases 687,889 only
---DPADALYARL--HT-KMQP---LES--SSDIHKMICKYIRNTHAAT---HRSYKLRV
DEVFEIAREGEAERFQEKFS---HV-E--NRKLLWH------------------------
---------------------------GSRLTNFCGILSQGLRIAPPEAPVT--GYM---
---FN---KGIYFADMCSKSANYC--HA-S---------------RNAS-----------
------------------TGLLLLAEVPLGESVVKTSADC----NIRL--------PKGK
----------------------------DGRVTVP---LGKATSA------DV-------
-SRTD---------------L---------------------------------------
------------------------------------------------------------
------------------------LYNEYIVYDESQ--------VQLRYLVRCTF-----
--
>Drosophila_melanogaster_PARP P35875|770-994
---NPLDNHYAQI--KT-QLVA---LDK--NSEEFSILSQYVKNTHAST---HKSYDLKI
VDVFKVSRQGEARRFKPFK----KL-H--NRKLLWH------------------------
---------------------------GSRLTNFVGILSHGLRIAPPEAPPT--GYM---
---FG---KGIYFADMVSKSANYC--CT-S---------------QQNS-----------
------------------TGLMLLSEVALGD-MMECTSAK--Y-INKL--------SNNK
--HSCFGRGRTMPDPTKSYI------RSDG-VEIP---YGETITD------EH-------
-LKSS---------------L---------------------------------------
------------------------------------------------------------
------------------------LYNEYIVYDVAQ--------VNIQYLFRMEFKYSY-
--
>Trichoplax_adhaerens_19562 jgi|Triad1|19562|e_gw1.1.1189.1   Trichoplax adhaerens bases 744,964 only
---DPVDTHYESL--KT-DLDL---LDY--GSDEFEMVQKYTKNTHAST---HSSYTLEV
KEVFKVNRHGEEGRYEDYK----DF-H--NRMLLWH------------------------
---------------------------GSRVTNFVGILSQGLRIAPPEAPVT--GYM---
---FG---KGVYFAGLKILSANYC--NT-N---------------SGSP-----------
------------------TGLLLLCEVALGN-MHELKQSK--Y-ITKL--------PKDT
--HSTKGLGGTAPNPSQAIT------LENG-TVVP---LGKSSKS------KV-------
-TNSS---------------L---------------------------------------
------------------------------------------------------------
------------------------LYNEYIVYDVSQ--------IRMKYLVRMKF-----
--
>Nematostella_vectensis_A7RNW1 tr|A7RNW1|Nematostella_vectensis_A7RNW1 Predicted protein (Fragment) OS=Nematostella vectensis GN=v1g88355 PE=4 SV=1 bases 741,962  only
--EDPIDINYKKL--KT-DIEV---LDH--KSAEFGLISEYVSNTHADT---HRQYELEL
LDVFKIKREGEEALFKPFK----QL-H--NRQLLWH------------------------
---------------------------GSRTTNYAGILSQGLRIAPPEAPVT--GYM---
---FG---KGVYFADMVSKSANYC--CT-S---------------PSNN-----------
------------------IGLLLLCEVALGN-MHELKHAS--F-IKKV--------PKGK
--HSVKGLGKTAPDPSATHT------FEDG-TIVP---KGKGCPA------PV-------
-KDSS---------------L---------------------------------------
------------------------------------------------------------
------------------------LYNEYIVYDTAQ--------INMKYLLKTKF-----
--
>Danio_rerio_Q499A8 tr|Q499A8|Danio_rerio_Q499A8 Poly (ADP-ribose) polymerase family, member 1 OS=Danio rerio GN=parp1 PE=2 SV=1 bases 787,1004 only
-----IDINYEKL--KT-KIEV---VDK--SSHEAQLILQYVKNTHAAT---HNTYTLDV
EEIFKIEREGEYQRYRPFK----EL-P--NRQLLWH------------------------
---------------------------GSRTTNYAGILSQGLRIAPPEAPVT--GYM---
---FG---KGVYFADMVSKSANYC--HT-S---------------QADP-----------
------------------VGLILLGEVALGN-MHELKKAS---HITKL--------PKGK
--HSVKGLGRSAPDPRATVS-------LNG-VDIP---LGKGMNT------NI-------
-DDTS---------------L---------------------------------------
------------------------------------------------------------
------------------------LYNEYIVYDVSQ--------VNLKYLLKIRF-----
--
>Xenopus_laevis_PARP1 P31669|771-997
---DPIDVKYEKI--KT-DIKV---VAK--DSEESRIICDYVKNTHADT---HNAYDLEV
LEIFKIDREGEYQRYKPFK----QL-H--NRQLLWH------------------------
---------------------------GSRTTNFAGILSQGLRIAPPEAPVT--GYM---
---FG---KGIYFADMVSKSANYC--HA-M---------------PGSP-----------
------------------IGLILLGEVALGN-MHELKAAS---QITKL--------PKGK
--HSVKGLGRTAPDPSATVQ-------LDG-VDVP---LGKGTSA------NI-------
-SDTS---------------L---------------------------------------
------------------------------------------------------------
------------------------LYNEYIVYDIAQ--------VNLKYLLKLKFNYKGG
MM
>Gallus_gallus_PARP1 P26446|785-1011
---DPIDINYEKL--RT-DIKV---VDK--DSEEAKIIKQYVKNTHAAT---HNAYDLKV
VEIFRIEREGESQRYKPFK----QL-H--NRQLLWH------------------------
---------------------------GSRTTNFAGILSQGLRIAPPEAPVT--GYM---
---FG---KGIYFADMVSKSANYC--HT-S---------------QADP-----------
------------------IGLILLGEVALGN-MYELKNAS---HITKL--------PKGK
--HSVKGLGKTAPDPTATTT-------LDG-VEVP---LGNGIST------GI-------
-NDTC---------------L---------------------------------------
------------------------------------------------------------
------------------------LYNEYIVYDVAQ--------VNLKYLLKLKFNYKTS
LW
>Homo_sapiens_PARP1 P09874|788-1014
---DPIDVNYEKL--KT-DIKV---VDR--DSEEAEIIRKYVKNTHATT---HNAYDLEV
IDIFKIEREGECQRYKPFK----QL-H--NRRLLWH------------------------
---------------------------GSRTTNFAGILSQGLRIAPPEAPVT--GYM---
---FG---KGIYFADMVSKSANYC--HT-S---------------QGDP-----------
------------------IGLILLGEVALGN-MYELKHAS---HISKL--------PKGK
--HSVKGLGKTTPDPSANIS-------LDG-VDVP---LGTGISS------GV-------
-NDTS---------------L---------------------------------------
------------------------------------------------------------
------------------------LYNEYIVYDIAQ--------VNLKYLLKLKFNFKTS
LW
>Trichoplax_adhaerens_61730 jgi|Triad1|61730|fgeneshTA2_pg.C_scaffold_27000045   Trichoplax adhaerens bases 542,740 only
----WFDDVF--------RVNL---VEK--ESEEFNMICEYGSKTCESP--REEYYKLKI
EEIYKIKNHKSHKTYEKFC----GL-G--NRMLLWN------------------------
---------------------------GNRLINYGRIFKQGIQ----PMATF--GYLGRK
SCDYG---KGVYFSDMMWKAALDC--EA-T---------------FTNS-----------
------------------TGLLLLCEVALGRTSENPSDVS----------------KPRS
TADSVKSTSPIGPDPSGNIT------LEND-VIVP---IGDINKA---------------
--------------------E---------------------------------------
------------------------------------------------------------
------------------------YFGETNQYPDTL------------------------
--
>Phytophthora_sojae_470115 jgi|Physo1_1|136701|estExt_fgenesh1_pg.C_470115 Phytophthora sojae bases 319,541 only
---HPLDLQYGML--NT-NMEP---MDK--SSNEYKLIEKFIEKTGS-------GWKLNI
NTILKIGRPDEEAHKDVLG----SL-D--NHKLLWH------------------------
---------------------------GSRLSNFVGILSQGLRIAPAEAPCN--GYY---
---FG---KGLYFADVLAKSAAYC--CA-S---------------SRNP-----------
------------------IAVLLLADVGLGTPYKIANGEFLDYKKVKD--------QYGC
--DSTHGLGRMAPAEDEFET------LPDG-VVVP---AGTPKPV------NG-------
-GDPH---------------L---------------------------------------
------------------------------------------------------------
------------------------LYNEFIVYRREQ--------VQLRYLVALDLHY---
--
>Phytophthora_sojae_470114A jgi|Physo1_1|136700|estExt_fgenesh1_pg.C_470114   Phytophthora sojae bases 314,533 only
---HPLDLHYDML--TT-NMEP---LDK--SGKEYKIIEKFITKTNGGS-------KLNI
NTVLKIARPDEESHKGVLG----SL-D--NHKLLWH------------------------
---------------------------GSRLSNFVGILSQGLRIAPPEAPKN--GYQ---
---FG---KGLYFADALAKSANYC--CA-S---------------TRNP-----------
------------------TAVLLLADVALGKPYKTPNGEFLDYSMVKD--------QRGC
--DSTHGLGRMAPSEDEYET------LPDG-IVVP---AGTLKPV-------A-------
-GDQY---------------L---------------------------------------
------------------------------------------------------------
------------------------LYNEFIVYRREQ--------VQLRYLVALDF-----
--
>Phytophthora_ramorum_40258 jgi|Phyra1_1|40258|gwEuk.116.40.1   Phytophthora ramorum bases 58,277 only
---HPLDTHYNML--NT-NMEP---LSK--RGKEYQIIEKYVDNTDGGS-------KFSV
NTILKIARPDEESHAEVLG----SL-D--NHKLLWH------------------------
---------------------------GSRLSNFVGILSQGLRIAPPEAPRN--GYQ---
---FG---KGLYFADALAKSVNYC--CA-T---------------SRNP-----------
------------------TAVLLLADVALGTPYQTPNGEFLDYKIVNE--------QRGC
--DSTHGLGRMAPAENESET------LPDG-VVVP---AGTLKPV-------A-------
-GNQY---------------L---------------------------------------
------------------------------------------------------------
------------------------LYNEFIVYRLEQ--------VKLRYLVALDF-----
--
>Phytophthora_sojae_470114B jgi|Physo1_1|136700|estExt_fgenesh1_pg.C_470114   Phytophthora sojae bases 832,1057 only
---NSLDVQYNLL--NV-KMEP---LPE--STEEYKIIERYVETTHAPT---HVQYKLRI
KSILKISRPDEEKIKDVFQ----SV-D--NHKLLWH------------------------
---------------------------GSRLSNVVGILSKGLRVAPPEAPNN--GYM---
---FG---KGIYFADSVSKSANYC--WT-T---------------PQNP-----------
------------------KGVLILAEVALGTPYKAEEAEDLTYTSLKK--------TKGC
--DSTHGVGRMAAPEEDYET------MDDG-VVVP---VGEFMPS-------D-------
-GNGS---------------L---------------------------------------
------------------------------------------------------------
------------------------LYNEFIVYRQEQ--------VKLRYLVNLDFLY---
--
>Phytophthora_ramorum_85567 jgi|Phyra1_1|85567|fgenesh1_pg.C_scaffold_233000010   Phytophthora ramorum bases 264,485 only
-VLANIEISQKLQ--TE-KRNA---KKN--AGAH----NRYVETTHAPT---HVQYKLRI
KSVLKVVRPDEEKFKDVFQ----SV-D--NHKLLWH------------------------
---------------------------GSRMSNVVGILSKGLRVAPPEAPNN--GYM---
---FG---KGIYFADSVSKSANYC--WT-T---------------PQNP-----------
------------------KGVLILAEVALGNPYEAQEAEDLTYTTLKK--------TKGC
--DSTHGVGRMAALEEDNET------MADG-VVVP---IGEFTPS-------D-------
-GSGS---------------L---------------------------------------
------------------------------------------------------------
------------------------LYNEFIVYRQEQ--------VKLRYLVTLDF-----
--
>Paramecium_tetraurelia_A0CTW4 tr|A0CTW4|Paramecium_tetraurelia_A0CTW4 Chromosome undetermined scaffold_27, whole genome shotgun sequence OS=Paramecium tetraurelia GN=GSPATT00010465001 PE=4 SV=1 bases 320,535 only
--GNLFDNYYLKL--NS-AINL---IVS--DSEEYELIQKYVDNTHGST---HSTYNLKI
LEIFKIKRKGEKDKFKNVG----------NRMLLWH------------------------
---------------------------GSRLTNFVGIISQGLRIAPLEAPCT--GYM---
---FG---KGVYFADSVSKSANYC--CT-S---------------PSNP-----------
------------------VGLILLCDVALGK-WQERTQAD--YEASNL--------EPNC
--YSTKGIGKMAPELTVSFQ---------D-LKVP---IGKLEDQ-------Q-------
-IKSD---------------L---------------------------------------
------------------------------------------------------------
------------------------MYNEYIVYNVDQ--------VRIKYLVKLEF-----
--
>Phytophthora_sojae_30349 jgi|Physo1_1|128140|estExt_fgenesh1_pg.C_30349  Phytophthora sojae bases 487,719 only
---NYLDECYDLL--EC-ELQP---VKS--SDPDFALIQTYIRNSNCCG---RKQDRLQL
LSVFRVEKPEQETRFEPFR----KF-A--NRRILWH------------------------
---------------------------GSHLANWLGILSEGLRIAPPEVASN--GRT---
---FG---KGLYFTDKVTKAQAYC--HC-R---------------PTNG-----------
----------------HNQCVFALSEVALGE-SKEMLNSD--DNAKQFVHTGAGGRAKGA
YYHSCKGVGSCRPDSAGEVV------DIHG-AVWP---VGKPVQP-------E-------
-ERTG---------------L---------------------------------------
------------------------------------------------------------
------------------------HHSEYIIYNPNQ--------TRMRYVVLARS-----
--
>Dictyostelium_discoideum_Q8I7C5 tr|Q8I7C5|Dictyostelium_discoideum_Q8I7C5 NAD(+) ADP-ribosyltransferase-1B OS=Dictyostelium discoideum GN=adprt-1B PE=2 SV=1 bases 575,801 only
--GNSTDDNYNLL--KA-DIKP---LER--DSFLFRNIEEFALSTVDPS----LGYSIDV
LDVFKVDRIGD-DQFSQWE----SN-H--NRMLLFH------------------------
---------------------------GSRIQSWCSILPNGLKIASPLSPKS--GYR---
---LG---KGVYLADCISLSGLYT--GA-T---------------KENP-----------
------------------TAIIAICDVALGN-SAALYHDT--Y-MEEP--------QLGY
--LSTKALGKRQPALYDQLN--GCYQDKDE-FIPSSVLKGPIIET------GS-------
-IVTS---------------F---------------------------------------
------------------------------------------------------------
------------------------THNEYVIYNNSQ--------CRIKYLLKLRL-----
--
>Tetrahymena_thermophila_Q24GE4 tr|Q24GE4|Tetrahymena_thermophila_Q24GE4 WGR domain containing protein OS=Tetrahymena thermophila SB210 GN=TTHERM_00726470 PE=4 SV=3 bases 389,607 only
--INQIQSNYEKL--KC-KIEP----VK--DQKVRKIIEDYLKNTHAST---HNQYGLTI
DEIFEVEREGENDRYLK------DI-K--NKMLLWH------------------------
---------------------------GSRLTNFVGILSQGLRIAPPEAPVT--GYM---
---FG---KGVYFADMCSKSANYC--FT-N---------------KANN-----------
------------------TGLMLLCEVALGE-MNDKYYAD--YYASNL--------PAGK
--HSTRGRGKTAPPESSYVT------IYDD-VQVP---VGKGEPQ---VFPNG-------
-QYGS---------------L---------------------------------------
------------------------------------------------------------
------------------------LYNEFIVYDIRQ--------IKVKYLL---------
--
>Paramecium_tetraurelia_A0DM45 tr|A0DM45|Paramecium_tetraurelia_A0DM45 Chromosome undetermined scaffold_56, whole genome shotgun sequence OS=Paramecium tetraurelia GN=GSPATT00018330001 PE=4 SV=1 bases 381,597 only
-----IDENYKKL--NI-DLKY---LDH--NSEKVKTIKKFIQNTQG-------YYKLEV
EDVFELTKDQDDKRFKK------DL-G--NRMLLWH------------------------
---------------------------GSRLTNFVGILGQGLRIAPPEAPVT--GYR---
---FG---KGVYLADVVEKSASYC--CP-D---------------PTTK-----------
------------------TGLILLCDVALGNPNIKLDSDH---NASNL--------PKGK
--HCTWGKARSYPPEKSYVE----MPGLPG-VKVP---IGKPEPS------DV-------
EKKSG---------------L---------------------------------------
------------------------------------------------------------
------------------------WHNEFIVYDVAQ--------VRLKYLIKMKW-----
--
>Paramecium_tetraurelia_A0BFA4 tr|A0BFA4|Paramecium_tetraurelia_A0BFA4 Chromosome undetermined scaffold_103, whole genome shotgun sequence OS=Paramecium tetraurelia GN=GSPATT00028256001 PE=4 SV=1 bases 362,581 only
-----IDENFKKL--GI-NMQF---LEP--TDEKVSTIKQFVQNTHCET---HRGYGLEV
LDVFELQKDQDDNRFKK------EL-G--NRMLLWH------------------------
---------------------------GSRLTNFVGILSQGLRIAPPEAPVT--GYM---
---FG---KGVYFADMVSKSANYC--AV-T---------------KENN-----------
------------------TGLILLCDVALGN-PNEKFYSD--YYANQL--------PQGK
--HSTWGRGKTMPPQSENIP----FPGMPE-VKVP---IGKGAPS------GV-------
-PNTS---------------L---------------------------------------
------------------------------------------------------------
------------------------LYNEFIVYDIAQ--------IRLKYLIKMKW-----
--
>Paramecium_tetraurelia_A0CA47 tr|A0CA47|Paramecium_tetraurelia_A0CA47 Chromosome undetermined scaffold_160, whole genome shotgun sequence OS=Paramecium tetraurelia GN=GSPATT00036444001 PE=4 SV=1 bases 376,595 only
-----IDENFKKL--GI-NMQY---LDP--SEDKVKIVKEFVKNTHCDT---HKNYDLDV
LDVFELQKDQDDNRFKK------DI-G--NRMLLWH------------------------
---------------------------GSRLTNFVGILSQGLRIAPPEAPVT--GYM---
---FG---KGVYFADMVSKSANYC--AV-T---------------RENN-----------
------------------TGLILLCDVALGN-TNEKFYSD--YYANNL--------PPGK
--HSTWGKGKTMPPPAQNIP----FPGMPE-VQVP---IGKGAPS------GV-------
-ANTS---------------L---------------------------------------
------------------------------------------------------------
------------------------LYNEFIVYDVAQ--------IRLKYLIKMKW-----
--
>Batrachochytrium_dendrobatidis_16284 jgi|Batde5|16284|estExt_Genewise1.C_40222   Batrachochytrium dendrobatidis bases 249,465 only
------------L--MC-NLVP---VDR--TSDTFKMVCDYTKLTHGKT---HSSYALEV
LDVFDVERFGESDRYIESSSH--KL-D--NRMLLWH------------------------
---------------------------GSRLTNFVGILSQGLRIAPPEAPST--GYM---
---FG---KGVYFADMVSKSANYC--FT-N---------------SRSN-----------
------------------TGILLLCEVALGK-TNDLVQSD--YHADKK--------IDFK
KVHSTKGIGRNYPDPKQYIK------LEDG-VVVP---AGSNLET------KG-------
-SNGY---------------L---------------------------------------
------------------------------------------------------------
------------------------QYNEYIVYRVDQ--------IRIRYLVKMNF-----
--
>Oryza_sativa_japonica_PRP2B Q0JMY1|378-605
---HPLYARYKQF--CC-DFTP---LEV--DSEEYSMIKTYLTNTHGKT---HTGYTVDI
VQIFKVSRLGEMERFQKFA-------SAGNRMLLWH------------------------
---------------------------GSRLTNWAGILSQGLRIAPPEAPIS--GFM---
---FG---KGVYFADMFSKSANYC--CA-S---------------EACK-----------
------------------SGVMLLCEVALGE-MNELLYGD--FGADNL--------PNGK
--LSTKGVGQTEPNIAESKI------TDDG-MVIP---LGKPEKV------PS-------
-RRGS---------------L---------------------------------------
------------------------------------------------------------
------------------------MYNEYIVYNVDQ--------IRMRYILNVNFNFKRW
G-
>Zea_mays_PARP2 O50017|427-653
---DPLYARYKQL--HC-DFTP---LEA--DSDEYSMIKSYLRNTHGKT---HSGYTVDI
VQIFKVSRHGETERFQKFA-------STRNRMLLWH------------------------
---------------------------GSRLSNWAGILSQGLRIAPPEAPVT--GYM---
---FG---KGVYFADMFSKSANYC--YA-S---------------EACR-----------
------------------SGVLLLCEVALGD-MNELLNAD--YDANNL--------PKGK
--LRSKGVGQTAPNMVESKV------ADDG-VVVP---LGEPKQE------PS-------
-KRGG---------------L---------------------------------------
------------------------------------------------------------
------------------------LYNEYIVYNVDQ--------IRMRYVLHVNFNFKRR
--
>Oryza_sativa_japonica_PRP2A Q5Z8Q9|434-660
---DPLYARYKQL--SC-DFTP---LEV--GSEEYSMIKTYLANTHGKT---HTSYTVDV
VQIFKVSRHGEMERFQKFA----TA-G--NRMLLWH------------------------
---------------------------GSRLTNWAGILSQGLRIAPPEAPVT--GYM---
---FG---KGVYFADMFSKSANYC--YA-S---------------EACR-----------
------------------SGVLLLCEVALGE-MNELLNAD--YDANNL--------PKGK
--LSTKGVGQTEPNTAESKI------TDDG-VVVP---LGKPKAE------PS-------
-KRGS---------------L---------------------------------------
------------------------------------------------------------
------------------------LYNEFIVYNVDQ--------IRMRYVLHVSFNFKKR
--
>Vitis_vinifera_D7U2A8 tr|D7U2A8|Vitis_vinifera_D7U2A8 Whole genome shotgun sequence of line PN40024, scaffold_5.assembly12x (Fragment) OS=Vitis vinifera GN=VIT_00028029001 PE=4 SV=1 bases 322,544 only
--EDPLHMHYQRL--HC-EMIP---LEV--NSEEFSMIAKYMENTHAET---HSNYTVDI
VQIFRVSREGEVERFRKFS-------STKNRMLLWH------------------------
---------------------------GSRLTNWTGILSQGLRIAPPEAPAT--GYM---
---FG---KGVYFADMFSKSANYS--YP-S---------------CAMT-----------
------------------TGVLVLCEVALGD-MAELLTAN--CNADKL--------PEGK
--LSTKGIGATAPDPSEAQA------FENG-IVVP---LGKPKLR------SD-------
-PKGG---------------L---------------------------------------
------------------------------------------------------------
------------------------LYNEYIVYNVDQ--------IRMRYVVQVTF-----
--
>Arabidopsis_thaliana_PARP2 Q11207|412-637
---DPLYYHYQQL--NC-GLTP---VGN--DSEEFSMVANYMENTHAKT---HSGYTVEI
AQLFRASRAVEADRFQQFS----SS-K--NRMLLWH------------------------
---------------------------GSRLTNWAGILSQGLRIAPPEAPVT--GYM---
---FG---KGVYFADMFSKSANYC--YA-N---------------TGAN-----------
------------------DGVLLLCEVALGD-MNELLYSD--YNADNL--------PPGK
--LSTKGVGKTAPNPSEAQT------LEDG-VVVP---LGKPVER------SC-------
-SKGM---------------L---------------------------------------
------------------------------------------------------------
------------------------LYNEYIVYNVEQ--------IKMRYVIQVKFNYKH-
--
>Physcomitrella_patens_150949 jgi|Phypa1_1|150949|e_gw1.324.27.1 Physcomitrella patens bases 434,655 only
---DPAYTHYKRL--NC-EMEP---LDT--TSDEYALVKQYMEKTHGQT---HYGYKLEL
LNVFKLQREGENDRFQNFE-------KDPNRMLLWH------------------------
---------------------------GSRLSNWTGILSQGLRIAPPEAPVT--GYM---
---FG---KGVYFADMVSKSANYC--CT-H---------------ANDP-----------
------------------IGVLLLSEVALGG-MNELLRSD--YHANKL--------PAGK
--LSTKGVGRTFPDPKEYKT------LENG-VVVP---VGQPISS------PL-------
-SMGC---------------L---------------------------------------
------------------------------------------------------------
------------------------EYNEYIVYDVSQ--------IRMRYLLQVKF-----
--
>Selaginella_moellendorffii_83360 jgi|Selmo1|83360|e_gw1.5.879.1  Selaginella moellendorffii bases 418,639 only
---DPAFAHYKRL--KC-KLEP---LDQ--SGEEFKMIQEYLKNTHGQT---HRSYDLIL
QDVFKVQRDEEDAGFRSFS-------QTPNRMLLWH------------------------
---------------------------GSRLTNWTGILSQGLRIAPPEAPST--GYM---
---FG---KGVYFADMVSKSANYC--FT-T---------------SQNP-----------
------------------RGVLLLCEVALGQ-MNELYQAD--YNANRL--------PPGK
--LSTKGLGRSVPNSSQFKT------LPDG-VVVP---LGKPVKS------PN-------
-SNTS---------------L---------------------------------------
------------------------------------------------------------
------------------------EYNEYIVYDTKQ--------IRMRYVLQVDF-----
--
>Selaginella_moellendorffii_76668 jgi|Selmo1|76668|e_gw1.1.1248.1  Selaginella moellendorffii bases 278,500 only
---DPAYAQYKRL--KC-ELDP---LNT--DTEEYEMIESYLKNTHGHT---HSGYKLEI
RQAFKVSRAGEDERFQPFK----DN-H--NRMLLWH------------------------
---------------------------GSRLSNWTGILSQGLRIAPPEAPST--GYM---
---FG---KGVYFADMVSKSANYC--NA-S---------------ASKN-----------
------------------AAVMLLCEVALGD-MNELLHSN--YNASAL--------PPGK
--LSTKGLGRTVPHKSEFKQ------LSDG-LIVP---MGKPLTS-----GAY-------
-HQGS---------------L---------------------------------------
------------------------------------------------------------
------------------------EYNEYIVYNTAQ--------VRMRYLLQVSF-----
--
>Xenopus_laevis_Q566G1 tr|Q566G1|Xenopus_laevis_Q566G1 MGC115350 protein OS=Xenopus laevis GN=MGC115350 PE=2 SV=1 bases 269,490 only
--VNPLDQHYRQL--RT-HLEL---LDT--NSDEFARIQQYVKLTHGET---HSSYKLEV
VSVFDVEREDERARFEGYTT---TR-H--NRQLLWH------------------------
---------------------------GSRRTNWVGILSQGLRIAPPEAPVT--GYM---
---FG---KGIYFADMVSKSANYC--FT-S---------------RNQP-----------
------------------EGLLLLCEVILGD-MHECTSAN----ASPL--------PPGT
--HSRKGVGSTQPDPSTYYT------SPDG-VVYP---IGKPQAS------GQ-------
-KGTS---------------L---------------------------------------
------------------------------------------------------------
------------------------LYNEYIVYDVAQ--------VLQKYLVRVKF-----
--
>Schistosoma_japonicum_Q5DAZ0 tr|Q5DAZ0|Schistosoma_japonicum_Q5DAZ0 SJCHGC00945 protein OS=Schistosoma japonicum PE=2 SV=1 bases 120,338 only
-----LDEHYEQL--HT-KLEP---LDN--DCNEYKLMLDYVRETHGAT---HTQYTLEV
LNIFEVHRDGEENRFAKCKV---AQ-H--NKQLLWH------------------------
---------------------------GSRQTNWMGILSQGLRIAPSDAPVT--GYM---
---FG---KGIYFADIVSKSANYC--FT-T---------------QSQP-----------
------------------EGLLLLCEVILGD-MNECLQAD----ASDL--------PPNY
--HSRKGIGSLTPDPSTFYT------NKDG-VVYP---IGKPIDS------NV-------
-PNTT---------------L---------------------------------------
------------------------------------------------------------
------------------------CYNEYIVYNVSQ--------VKQKYLVRVKF-----
--
>Schizophyllum_commune_232036 jgi|Schco1|232036|fgenesh2_pg.2_#_54  Schizophyllum commune bases 385,628 only
---HPLDANFASL--DLKSIAV---VEH--TSAEFAAIAAYARDTNEDIDGWHVSQNMQV
LEVFRIERKGEEQRWINGGWA--NA-GEKQRLLLWH------------------------
---------------------------GSRASNFVGILKQGLRIAPPEAPAT--GYE---
---FG---KGVYFGDMLGISANYT--HA-S---------------LSGN-----------
------------------TGLLLLCEVVAQP-YHEAYEFD--FQADQT--------CKKN
GKVATKALGKMQHEDWADAGEKLGRDDLRG-VLMP---GGHAKDL------SS------T
FPRPS-----------VKCED---------------------------------------
------------------------------------------------------------
------------------------NWNEYIAYDVSQ--------IRMRYLLQVRL-----
--
>Postia_placenta_126803 jgi|Pospl1|126803|estExt_fgenesh3_pg.C_30067     Postia placenta bases 393,628 only
--INPLDANFRSL--HLTSMDP---VAP--GSKEFTALEMYTRDTHGAT---HQHYQVQV
QNAFRVERQEETDAWIKAGHD--KV-ADGDRLLLWH------------------------
---------------------------GSRTTNFAGILSQGLRIAPPEAPVT--GYM---
---FG---KGVYFADMMSKSANYC--HA-Y---------------LSDN-----------
------------------TGIMLLCEVAAKP-VLEQQHAN--YHADVD--------CKAA
NKMCTKGLGRTQPAEWQDAGNVLENDALKG-CHMP---KGPGKDV------AD-------
-ANVS---------------L---------------------------------------
------------------------------------------------------------
------------------------QYNEYIVYDTSQ--------IRVRYLLMVKM-----
--
>Phanerochaete_chrysosporium_7882 jgi|Phchr1|7882|fgenesh1_pg.C_scaffold_14000268  Phanerochaete chrysosporium bases 393,633 only
--VNPLDAHFRSL--ELTAMDP---VAR--GSGEWGALEAYVRHTHGAT---H-RMRVGV
THAFRVERAAEASAFVAAGHA--AL-PPGDRLLLWH------------------------
---------------------------GSRTTNFAGILKQGLRIAPPEAPVT--GYM---
---FG---KGVYFADMMSKSANYC--YA-H---------------LSGG-----------
------------------TGLLLLCEVAARP-FYERLEAE--YNADQG--------CRAA
GARATKGLGRTQPVDWQDAGEALDYPDLRG-VHMP---KGPAADVSLDPTTGN-------
-PHIG---------------L---------------------------------------
------------------------------------------------------------
------------------------QYNEYIVYDTTQ--------IRLRYLLMVNM-----
--
>Schizophyllum_commune_231882 jgi|Schco1|231882|fgenesh2_pg.1_#_1605  Schizophyllum commune bases 552,786 only
--MNPLDAKFRSL--ELTRMEP---IAR--ASAEFAALEAYVNNTHGAT---H-HFRVGV
RHIYRVERESETVAWKKAGFD--RL-GEGERMLLWH------------------------
---------------------------GSRTTNFAGILKQGLRIAPPEAPVT--GYM---
---FG---KGVYFADMMSKSAGYC--YM-G---------------LSGQ-----------
------------------TGLLLLCEVAVKP-FYERYDAE--YDADKG--------CKKA
NALATKGIGRTQPVNWKDAGEVLGNDALKG-CHMP---DGPCDNN------AD-------
-PKAY---------------L---------------------------------------
------------------------------------------------------------
------------------------QYNEYIVYNTAQ--------IRARYLLMVDQ-----
--
>Pleurotus_ostreatus_155033 jgi|PleosPC15_1|155033|genemark.2898_g    Pleurotus ostreatus bases 396,631 only
--LNPIDSHFRSL--ALSKMEH---VDR--STPEFLCLQKYVHDTHGHT---HQNLKVNV
QNIYRVERDSEAEAWNNAGFN--SL-GDGERFLLWH------------------------
---------------------------GSRTTNFAGILKQGLRIAPPEAPVT--GYM---
---FG---KGVYFADMMSKSANYC--YS-Y---------------LSNN-----------
------------------VGLLLLCEVAVKP-FYERTDAQ--YDADIH--------CKSA
NARATKGIGKTQPLQWKDAGEALDNEELKG-CHMPDS-PGQNVDI---------------
-PGVY---------------L---------------------------------------
------------------------------------------------------------
------------------------QYNEYIVYDPSQ--------IRLRYLLMVQM-----
--
>Cryphonectria_parasitica_77865 jgi|Crypa1|77865|estExt_Genewise1.C_13252   Cryphonectria parasitica bases 444,679 only
--VHPLDRQFQGL--KLQEMTP---LDP--QGSEFEYLKTYLMNTRGVT---H-NANYRI
ENIFRIERQGEKDRFNQSVFAGPAR----DRRLLWH------------------------
---------------------------GSRATNFGGILSQGLRIAPPEAPAT--GYM---
---FG---KGVYLADMSSKSANYC--YH-R---------------ISNG-----------
------------------TALLLLCEAELGTPMLELTSFN--YTAPED--------AAAN
GCWSTFGKGGTSPSVWEDAG--CIHPSLQG-VKVPDTKAAPPKRN------DS-------
-IASS---------------L---------------------------------------
------------------------------------------------------------
------------------------VYNEYICYDVAQ--------IRLRYLFRVKM-----
--
>Mycosphaerella_graminocola_51199 jgi|Mycgr3|51199|e_gw1.13.71.1     Mycosphaerella graminocola bases 367,592 only
---HLLDSQFQSL--GLQETTP---IDR--GTDEFSHISDYLINSRGST---H-GHEYKL
LDVFRIERQGEIDRFERSHGKRTAS----DRRLLWH------------------------
---------------------------GSRSTNYGGILSQGLRIAPPEAPVS--GYM---
---FG---KGIYLADMASKSANYC--NS-Y---------------ASGG-----------
------------------HALLLLCEAELGDPMQELVDAS--YDAGDD--------ALAK
GLLSTWGQGAVGPALWKDAS--CVHPSLAG-VQMPDTVTKPPGDT------TV-------
-LDAC---------------L---------------------------------------
------------------------------------------------------------
------------------------EYNEYICYNVDQ--------VRLRYLLRVKM-----
--
>Magnaporthe_grisea_A4QS91 tr|A4QS91|Magnaporthe_grisea_A4QS91 Putative uncharacterized protein OS=Magnaporthe grisea GN=MGG_08613 PE=4 SV=1 bases 499,733 only
--VHPLTKMYNGL--NLREMTA---LEK--DSNEYRLLKEYLNDSRGQT---H-GHNYTV
REIFRIEREGEKERFEKQS----PISDAGDRRLLWH------------------------
---------------------------GSRVTNYGGILSQGLRIAPPEAPVS--GYM---
---FG---KGIYLADMSSKSANYC--CS-Y---------------ISGN-----------
------------------EALLLLCEAQLGDPMQELTDSD--YNAGEN--------AAEK
GMYSTWGRGMTGPSKWKDAA--GVHDSLKG-VKMPDT-SVKPGNT------NY-------
-PNAW---------------L---------------------------------------
------------------------------------------------------------
------------------------QYNEYIVYDLAQ--------VRLRYLLRVKM-----
--
>Phaeosphaeria_nodorum_Q0V159 tr|Q0V159|Phaeosphaeria_nodorum_Q0V159 Putative uncharacterized protein OS=Phaeosphaeria nodorum GN=SNOG_02255 PE=4 SV=2 bases 435,669 only
--VHQLDRQFNGL--KMNEMSP---LDP--ASTEFTELETYLKVSKGAT---H-HLSYKV
EDIFRIERQGELERFEKSPYSKIKS----NRRLLWH------------------------
---------------------------GSRVTNFGGILGQGLRIAPPEAPVS--GYM---
---FG---KGIYLADMSSKSAGYC--SA-G---------------SSGG-----------
------------------TALLLLCEAELGDPMYELTDAS--YTAGED--------AKAK
GMISTWGKGQTGPSEWKDAK--CVNKSLAG-CIMPDM-EFNPGPT------NV-------
-SGAY---------------L---------------------------------------
------------------------------------------------------------
------------------------QYNEFIAYDVAQ--------VRLRYLFRVRM-----
--
>Cochliobolus_heterostrophus_25532 jgi|CocheC5_1|25532|estExt_fgenesh1_kg.C_80059  Cochliobolus heterostrophus bases 422,656 only
--IHKLDKQFQGL--GMEEMTP---LDH--KSQEFVEIDQYLNCSKGKT---H-AVNYQV
QDIFRIERKGEFERFDKSKFSKISS----NRRLLWH------------------------
---------------------------GSRVTNFGGILSQGLRIAPPEAPVS--GYM---
---FG---KGIYLADMSSKSANYC--AS-Y---------------NSGG-----------
------------------TALLLLCEAELGNPMHQLTHAS--YTAGED--------AVKN
GMYSTWGMGSTGPSKWKDAS--CINPALKG-CTMPDV-STPAGKT------NV-------
-SGAT---------------L---------------------------------------
------------------------------------------------------------
------------------------LYNEYIAYDVAQ--------VKLRYLLRVRM-----
--
>Pyrenophora_tritici-repentis_10572 | Pyrenophora tritici-repentis poly polymerase 2 ADP-ribosyltransferase 2 (translation) (667 aa) bases 432,666 only
--VHQLDKQFQGL--GMNEMTP---LDH--KSREFVEIDDYLNKSKGDT---H-SVNYAV
QDILRIERKGEFERFDKSKFSKIAS----NRRLLWH------------------------
---------------------------GSRVTNFGGILGQGLRIAPPEAPVS--GYM---
---FG---KGIYLADMSSKSANYC--AS-Y---------------NSGN-----------
------------------TALLLLCEAELGNPMHQLTDAS--YSAGED--------AHKN
GMYSTWGMGMTGPRKWKDAG--CLNPTLAG-CMMPDV-SMPPGPT------MI-------
-PNAY---------------L---------------------------------------
------------------------------------------------------------
------------------------MYNEYIAYDVAQ--------VKLRYLLRVQM-----
--
>Neurospora_crassa_Q7S7M3 tr|Q7S7M3|Neurospora_crassa_Q7S7M3 Putative uncharacterized protein OS=Neurospora crassa GN=NCU08852 PE=4 SV=2 bases 353,591 only
--VHPLDRQYQGL--KMQEMTP---LDR--ASTEFAQLADYLVETRGNT---H-GLNYQV
EEIFRIERQGEFDRFDQSDYADGKMKLKKNRKLLWH------------------------
---------------------------GSRSTNFGGILSQGLRIAPPEAPVN--GYM---
---FG---KGVYLADMSSKSAGYC--CA-Y---------------MSNG-----------
------------------TALLLLCEAELGDPIQELTGAD--YNAGEH--------AKQK
GMLSTWGKGGTGPLKWKDAG--AVNPALQG-VMMPDT-SVKPGNT------NV-------
-PGCS---------------L---------------------------------------
------------------------------------------------------------
------------------------LYNEYIAYDVAQ--------IRLRYLFRVKI-----
--
>Chaetomium_globosum_Q2GML6 tr|Q2GML6|Chaetomium_globosum_Q2GML6 Putative uncharacterized protein OS=Chaetomium globosum GN=CHGG_10788 PE=4 SV=1 bases 501,740 only
--IHALDKQFQGL--NMKEMTP---LDP--SGNEFTQLKNYLVESRGAT---H-GHHYAV
EAIFRIERQGEFERFDDSKFGKMNQ----NRRLLWH------------------------
---------------------------GSRCTNFGGILSQGLRIAPPEAPVS--GYM---
---FG---KGIYLADMASKSANYC--CS-Y---------------ISGG-----------
------------------TALLLLCEAELGDPMQELVNAS--YTAGED--------AEKK
GMVSTWGQGSTGPSKWKDAS--CVHPNLAG-VKMPDT-SVLPGAT------NV-------
-PGAG---------------L---------------------------------------
------------------------------------------------------------
------------------------YYNEYICYDVKQ--------KRTNTCVTCRARKVRC
--
>Sporotrichum_thermophile_107274 jgi|Spoth1|107274|estExt_fgenesh1_pg.C_31221  Sporotrichum thermophile bases 491,725 only
--IHPLDKQYQGL--KMEEMTP---LDP--TSAEYAQLQNYLFETRGYT---H-GHNYTI
ENIFRIERQGERERFENSSFGKMNQ----NRRLLWH------------------------
---------------------------GSRCTNFGGILSQGLRIAPPEAPVS--GYM---
---FG---KGIYLADMASKSANYC--CS-Y---------------ISGG-----------
------------------TALLLLCEAELGDPMQELIGAS--YNAGED--------AKKK
GMVSTWGQGRTGPSKWKDAS--CVHPSLVG-VKMPDT-SVPPGPT------DV-------
-KGAG---------------L---------------------------------------
------------------------------------------------------------
------------------------FYNEYICYDVAQ--------VCLRYLFRDSS-----
--
>Nectria_haematococca_49036 jgi|Necha2|49036|e_gw1.6.149.1   Nectria haematococca bases 494,728 only
--VHPLDRQFQGL--GLEEMTP---LDH--KSNEFVHLENYLNESRGAT---H-HMSYEV
QDIFRIERQGETQRFDNSEYATMKS----DRRLLWH------------------------
---------------------------GSRCTNFGGILSQGLRIAPPEAPVS--GYM---
---FG---KGIYLADMSSKSAGYC--CS-Y---------------ISNG-----------
------------------HALLLLCEAELGDPLQKLTQAD--YDAGDH--------AKAK
GMHSTWGQGNTGPSKWVDAG--IVHESLKG-IKMPDT-KVKPGPT------NV-------
-KNAS---------------L---------------------------------------
------------------------------------------------------------
------------------------YYNEYICYDIAQ--------VKLRYLLRVKI-----
--
>Trichoderma_atroviride_295780 jgi|Triat2|295780|estExt_fgenesh1_pm.C_contig_271243 Trichoderma atroviride bases 480,715 only
--VHPLDKQFKSL--GLNEMTP---LDQ--TSTEFKYLSDYLNGTKGDT---H-NHSYKV
QDIFRVERQGEGMRFDEYAEKS-KI--GANSRLLWH------------------------
---------------------------GSRATNFGGILSQGLRIAPPEAPVS--GYM---
---FG---KGIYLADMASKSANYC--CS-Y---------------ISGG-----------
------------------QALLLLCEARLGDPMQELTNSS--YDAGNT--------AKKG
GMESTWGMGMTAPPKWMDAG--VVHESLKG-IQMPDI-TEKPCAT------NV-------
-DGAY---------------L---------------------------------------
------------------------------------------------------------
------------------------QYNEFICYDVSQ--------VKLRYLLRVQM-----
--
>Trichoderma_virens_89857 jgi|Trive1|89857|estExt_Genewise1.C_180066   Trichoderma virens bases 461,696 only
--IHPLDKQFQSL--GLNEMTV---LDH--DSSEFQYLSDYLHGSKGES---H-GLDYKV
QEIFRIERQGENMRFDEYAEKS-TI--GANRRLLWH------------------------
---------------------------GSRATNFGGILSQGLRIAPPEAPVS--GYM---
---FG---KGIYLADMSSKSANYC--CS-Y---------------ISGG-----------
------------------QALLLLCEAKLGDPMQQLTNAS--YDAGST--------AKKG
GMESTWGMGMTAPPKWMDAG--VVHESLKG-IQMPDI-TEKPCAT------NV-------
-DGAY---------------L---------------------------------------
------------------------------------------------------------
------------------------MYNEFICYDVAQ--------VKLRYLFRVQM-----
--
>Trichoderma_reesei_22115 jgi|Trire2|22115|estExt_fgenesh1_pm.C_70126    Trichoderma reesei bases 475,710 only
--IHPLDKQFQSL--GLNEMTV---LDH--GSSEFEYLEAYLHGSRGET---H-GHNYKV
QEIFRIERQGENMRFDDYVEKS-KI-GE-NRRLLWH------------------------
---------------------------GSRATNFGGILSQGLRIAPPEAPVS--GYM---
---FG---KGIYLADMSSKSANYC--CS-Y---------------ISGG-----------
------------------QALLLLCEAKLGDPMQQLTNAS--YDAGSS--------AKKG
GMESTWGMGMTAPPKWMDAG--VVHESLKG-IQMPDI-NEKPCAT------NV-------
-DGAY---------------L---------------------------------------
------------------------------------------------------------
------------------------QYNEFICYDVAQ--------VKLRYLFRVQM-----
--
>Emericella_nidulans_Q6V7K2 tr|Q6V7K2|Emericella_nidulans_Q6V7K2 Poly(ADP)-ribose polymerase OS=Emericella nidulans GN=Parp PE=4 SV=1 bases 442,673 only
-----LDSQYAGL--GMQEMTP---LDH--ASEEFRELEKYLSGTRGST---H-GVKYKI
-DIFRIERQGEHDRFKSSSYAGLKN-S--NRRLLWH------------------------
---------------------------GSRSTNYGGILSQGLRIAPPEAPVS--GYM---
---FG---KGVYFADMSSKSANYC--WS-H---------------NSDH-----------
------------------KALLLLGDVELGDPIYELYDSD--YNAGEN--------AKKE
GKIATLGKGRSIPAGWKDAG--CIHPHLKG-IQVPDADSGTTDHK-------T-------
-DQGY---------------L---------------------------------------
------------------------------------------------------------
------------------------LYNEYIVYDVAQ--------IRLRYLFFVDM-----
--
>Aspergillus_terreus_Q0CPK1 tr|Q0CPK1|Aspergillus_terreus_Q0CPK1 Poly polymerase (Poly[ADP-ribose] synthetase) OS=Aspergillus terreus (strain NIH 2624 / FGSC A1156) GN=ATEG_04383 PE=4 SV=1 bases 420,653 only
--IHQLDRQFQSL--NMREMTP---LSR--TSTEFKELEAYLQLSRGAT---H-HIKYSV
MNIFRIEREGENDRFMSSKYA--KL-KNSNRRLLWH------------------------
---------------------------GSRSTNFGGILSQGLRIAPPEAPAT--GYM---
---FG---KGVYFADMSSKSAGYC--CH-Y---------------SSAN-----------
------------------MGLLLLCDVELGERMLELVNGN--YNADQD--------SKKQ
GMIATLGQGMSVPGGWKDAG--CVHPSLQG-VSMPD--METPLDR-------N-------
-TGKC---------------L---------------------------------------
------------------------------------------------------------
------------------------QYNEYIVYDVAQ--------IRQRYLFQVKM-----
--
>Aspergillus_oryzae_Q2ULM4 tr|Q2ULM4|Aspergillus_oryzae_Q2ULM4 NAD+ ADP-ribosyltransferase Parp OS=Aspergillus oryzae GN=AO090003000350 PE=4 SV=1 bases 453,686 only
--IHQLDRQFQSL--KMQEMTP---LDH--SSTEFIELENYLNQSRAST---H-HFRYNV
VNIFRIERDGENDRFNSSKYGKIKN-S--DRRLLWH------------------------
---------------------------GSRSTNFGGILSQGLRIAPPEAPVS--GYM---
---FG---KGVYFADMSSKSANYC--CS-Y---------------NSGG-----------
------------------MALLLLCDVELGDPMLELDHSN--YNAGED--------AKRD
GKIATLGKGRTVPAAWKDAG--SVNPQLQG-VKMPDV-SASSKSA---------------
-NAQS---------------L---------------------------------------
------------------------------------------------------------
------------------------MYNEYIVYDVAQ--------IRQKYLFQVHM-----
--
>Aspergillus_fumigatus_Q4WU62 tr|Q4WU62|Aspergillus_fumigatus_Q4WU62 Poly(ADP)-ribose polymerase PARP, putative OS=Aspergillus fumigatus GN=AFUA_5G07320 PE=4 SV=1 bases 455,687 only
--MNQLDRQYQGL--GMQEMTP---LNR--SSAEFRELEAYLNNSRGST---H-HLRFSV
INIFRIERKGEEDRFKSSCFA--NL-TNSNRRLLWH------------------------
---------------------------GSRSTNFGGILSQGLRIAPPEAPVS--GYM---
---FG---KGVYFADMSSKSANYC--VP-Y---------------NSAN-----------
------------------MGLLLLCDVELGNPMLEQFRAN--FNAGTD--------AKAQ
GKIATLGKGRTIPAGWKDAG--CLHPALSG-VQMPD--VSKSTMS---------------
-DNGS---------------L---------------------------------------
------------------------------------------------------------
------------------------LYNEYIVYDVAQ--------IRQRYLFHVHM-----
--
>Aspergillus_clavatus_A1CA63 tr|A1CA63|Aspergillus_clavatus_A1CA63 Poly(ADP)-ribose polymerase PARP, putative OS=Aspergillus clavatus GN=ACLA_010570 PE=4 SV=1 bases 445,678 only
--INQLDRQYQGL--GMQEMTP---LAR--ASTEYRELEAYLNNSRGST---H-HLRYNV
ANIFRIERQGENDRFNASSYA--KI-EGSDRRLLWH------------------------
---------------------------GSRSTNFGGILSQGLRIAPPEAPVQ--GYM---
---FG---KGVYFADMSSKSANYC--MP-Y---------------NSAN-----------
------------------MGLLLLCDVEVGNPMFEQTHSN--YNAGTD--------AKAA
GKIATLGRGHTIPGAWKDAA--CVNPALAG-VQMPD--VAQPATS-------A-------
-NAPS---------------L---------------------------------------
------------------------------------------------------------
------------------------MYNEYIVYDVAQ--------IRQRYLFHVHM-----
--
>Ajellomyces_capsulata_A6QZQ6 tr|A6QZQ6|Ajellomyces_capsulata_A6QZQ6 Putative uncharacterized protein OS=Ajellomyces capsulata (strain NAm1 / WU24) GN=HCAG_02863 PE=4 SV=1 bases 466,701 only
--LHPLDIQFAGL--GLEEMTP---LDS--ATIEYKELEDYLVKSHGQT---H-YINYKL
KHIFRVERRGEKQRFDTSPFA--NL-SNSNRRLLWH------------------------
---------------------------GSRSTNYGGILSQGLRIAPPEAPVT--GYM---
---FG---KGVYFADISSKSANYC--CS-S---------------SSGD-----------
------------------IGVLMLCDVELGSPMLELVNSD--YHAGEN--------AKKQ
GSLSTLGKGRTIPQGWKDAA--CVHSDLSG-VLMPDV-STPPKLQ------DD-------
-TNAW---------------L---------------------------------------
------------------------------------------------------------
------------------------QYNEYIVYDVAQ--------IRVKYLLYVHM-----
--
>C5P795_Coccidioides_posadasii tr|C5P795|Coccidioides_immitis_C5P795P7 Poly(ADP-ribose) polymerase domain containing protein OS=Coccidioides posadasii (strain C735) GN=CPC735_026310 PE=4 SV=1 bases 470,706 only
--IHPLDQQFAGL--GLQEMTP---LDP--EGTEYRQLEDYLIKTHGDT---H-YIKYNL
KYIFRIERKDENDRFLNSPYA--NI-KNSNRRLLWH------------------------
---------------------------GSRTTNYGGILSQGLRIAPPEAPVT--GYM---
---FG---KGVYFADISSKSANYC--CH-H---------------NSGN-----------
------------------TGLLLLCDVELGDPMLELTHSD--YHAGDR--------AKDE
NKLATLGMGRTVPYGWRDAG--SVHEDLAG-VLMPDT-TEAPRSC-------D------D
GQNRS---------------L---------------------------------------
------------------------------------------------------------
------------------------YYNEYIVYDVAQ--------IRIKYLFCVGM-----
--
>Emiliania_huxleyi_459854 jgi|Emihu1|459854|estExtDG_Genemark1.C_6620002  Emiliania huxleyi bases 501,736 only
---HPLDAMYAQL--QC-GLAP-----A--SEAEHEMVRRYAANTHGST---HDTYKINV
KDVLAVSRAAEQPGFKA------SL-A--NRQLLWH------------------------
---------------------------GSRLTNWAGILSQGLRIAPPEAPVT--GYM---
---FG---KGVYFADMSSKSANYC--GA-T---------------SANP-----------
------------------TAVLLLCDVALGS-QYERLNAE--YEAAES--------CKKA
GKASTWGVGKFAPADGGASS------IEGGAIRVP---MGEAGDS------EY-------
-MKANFARLQKAEGGKARAAL---------------------------------------
------------------------------------------------------------
------------------------LYNEYIVYDVSQ--------IQMKYVVVCEL-----
--
>Toxoplasma_gondii_TGME49_070840 | Toxoplasma gondii ME49 | NAD(+) ADP-ribosyltransferase, putative | protein  | length=1012 bases 762,1001 only
--KHPIDAQYEQL--KC-NLEP---VDA--ASDDWKLVEKMLKRTHAPT---HNTWSLKL
THLFKCDREGERKRFNASI-------K--NRMLLWH------------------------
---------------------------GSRLTNWASILSQGLKVAPAEAPSS--GYM---
---FD---KGLYFADLASKSSQYC--FA-T---------------SKNP-----------
------------------EGILILCEVALGK-PYVRLEAD--YEAAKH--------CEEK
GLQSLFGVGKSCPDPRDEVV--LPSVVDDEKVIAR---TGSCTAN--KTALEEAKKDEAA
GTDAA---------------L---------------------------------------
------------------------------------------------------------
------------------------LYNEYVVYNPNQ--------VVMRYVLRVKF-----
--
>Emiliania_huxleyi_41396 jgi|Emihu1|41396|gw1.102.4.1  Emiliania huxleyi bases 280,509 only
FDKHPLDLKYDQI--GA-TLTASHNLPQ--PPATSRNLLQSRIAAAAVH---GKHARRHA
RTAFEVERPGEAERFVDKG----------NRQLLWH------------------------
---------------------------GSRLTNWAGILSQGLRIAPPEAPVT--GYM---
---FD---KGVYFADMVSKSANYC--FA-S---------------RQAP-----------
------------------TGVLLLCDVSLGD-QYERLQAE--YRAGAS--------AKKA
GKDSTFGKGATGPDPAGTVP----LPSDPA-VLVP---KGKAKKT------AV-------
-AGSS---------------L---------------------------------------
------------------------------------------------------------
------------------------LYNEFIVYDVAQ--------VRQKYLLRVKF-----
--
>Trichoplax_adhaerens_23639 jgi|Triad1|23639|e_gw1.4.984.1   Trichoplax adhaerens bases 267,488 only
---DPMYKLYKSL--KC-EIKS---MDK--NNDTYKIIDKYLQITHAKT---HNGYTMSI
LDIYELDKDKEEENFKDSD----------NRMLLWH------------------------
---------------------------GSRLANWIGILTKGLRIAPPDAPST--GYM---
---FG---KGIYFADISSKSANYC--FA-T---------------RSND-----------
------------------VGLVLLCDVSLGK-SRELLAAD--YDADQL--------PVGY
--HSTKGLGRSAPNTTSNTT------LSNG-VVVP---LGKVMNT---GVNNP-------
-GGYT---------------L---------------------------------------
------------------------------------------------------------
------------------------NYNEYVVYNTNQ--------VKMKYLVKIKF-----
--
>Xenopus_laevis_Q6DFH2 tr|Q6DFH2|Xenopus_laevis_Q6DFH2 Adprtl2-prov protein OS=Xenopus laevis GN=parp2 PE=2 SV=1 bases 331,552 only
---HPFDRQYRQL--NC-SMQP---LDQ--TSSTFQLIEGYLQSTHAPT---HNDYTMTL
LRVFELQRVGEECNFRE------DL-P--NRMLLWH------------------------
---------------------------GSRLTNWVGILSQGLRVAPPEAPVT--GYM---
---FG---KGIYFADVSSKSANYC--FS-S---------------RDKN-----------
------------------VGVLLLSEVALGE-CNELLAAD--CDAQKK--------IKSK
--HSTKGLGRSIPDPKKSII-------HEG-AVVP---LGPLMDT---GLTND-------
-GGYT---------------L---------------------------------------
------------------------------------------------------------
------------------------NYNEYIVYDPHQ--------VRMKYLLQVRF-----
--
>Danio_rerio_A5PLJ8 tr|A5PLJ8|Danio_rerio_A5PLJ8 LOC100007906 protein (Fragment) OS=Danio rerio GN=LOC100007906 PE=2 SV=1 bases 346,567 only
---HPLDRQYHSL--NC-QLQP---LDT--DSNEYKVIEKYLKSTHAPT---HTDYTMTL
LDVFAVEREGEKDNFNS------EL-Q--NRMLLWH------------------------
---------------------------GSRLSNWVGILSQGLRVAPAEAPVT--GYM---
---FG---KGIYFADMSSKSANYC--FA-S---------------QKNN-----------
------------------QGLLLLSEVALGD-SNELLDAD--YNADQL--------PSGK
--HSTKGLGQTAPDPKKSVS-------LNG-VTVP---LGPSVKT---GVGQK-------
-GGYS---------------L---------------------------------------
------------------------------------------------------------
------------------------LYNEYIVYNPAQ--------IQMKYLLRVQF-----
--
>Homo_sapiens_PARP2  Q9UGN5|356-583
---HPLDQHYRNL--HC-ALRP---LDH--ESYEFKVISQYLQSTHAPT---HSDYTMTL
LDLFEVEKDGEKEAFRE------DL-H--NRMLLWH------------------------
---------------------------GSRMSNWVGILSHGLRIAPPEAPIT--GYM---
---FG---KGIYFADMSSKSANYC--FA-S---------------RLKN-----------
------------------TGLLLLSEVALGQ-CNELLEAN--PKAEGL--------LQGK
--HSTKGLGKMAPSSAHFVT-------LNG-STVP---LGPASDT---GILNP-------
-DGYT---------------L---------------------------------------
------------------------------------------------------------
------------------------NYNEYIVYNPNQ--------VRMRYLLKVQFNFLQL
W-
>Nematostella_vectensis_A7RQ13 tr|A7RQ13|Nematostella_vectensis_A7RQ13 Predicted protein OS=Nematostella vectensis GN=v1g161451 PE=4 SV=1 bases 269,489 only
--MHPADKHYESL--HC-DLEP---LDH--AHDDFKMVKMYVENTHAQT---HNQYKMEV
EDVFVVRHQKED--FLDVG----------NRMLLWH------------------------
---------------------------GSRLTNWAGILKQGLRIAPPEAPVT--GYM---
---FG---KGIYFADMSSKSANYC--FA-T---------------RSKN-----------
------------------TGLVLLSEVSLGK-SNVLLTAD--YNAAKL--------PAGH
--QSVKALGKFAPDPTQNVV------RPDG-LTIP---CGKGIAT------GV-----TS
PNGYT---------------L---------------------------------------
------------------------------------------------------------
------------------------MYNEYIVYDTRQ--------VRMRYLVKMKF-----
--
>Monosiga_brevicollis_27847 jgi|Monbr1|27847|fgenesh2_pg.scaffold_22000032   Monosiga brevicollis bases 678,818 only
----PEDRHYRSL--DC-DLRP---VAP--TSDEYKMVKKYLKNTHGAT---HRQYKLEL
MDLFAIDKDTGYKGGD-------------NKRLLWH------------------------
---------------------------GSRLTNWGGILSQGLRIAPPEAPVT--GYM---
---FG---KGIYFADSSSKSANYC--HT-S---------------RSNN-----------
------------------VGLLMLSEVALGT-----------------------------
--------------------------------------CDERADA---------------
------------------------------------------------------------
------------------------------------------------------------
------------------------------------------------------------
--
>Trypanosoma_cruzi_Q4PQV7 tr|Q4PQV7|Trypanosoma_cruzi_Q4PQV7 Poly(ADP-ribose) polymerase OS=Trypanosoma cruzi GN=PARP PE=4 SV=1 bases 371,589 only
--IHPLDKLYRRL--NC-EITP---LSR--DEPDFRRIVEYADNTRGPT---H-KFHVEV
KQVFTVRRQDEDDLYESFK----RL-G--NRQMLWH------------------------
---------------------------GSRTTNFIGILSQGLRIAPPEAPCT--GYM---
---FG---KGIYLADVCTKSANYC--HP-S---------------RDTK-----------
------------------TGLMLLCEAALGK-QMELTGSK--Y-MENP--------MPGT
--NATKGVGSYFPDPAGGEV-------VDG-VLWP---KGRVRES-------R-------
-ISSS---------------L---------------------------------------
------------------------------------------------------------
------------------------LYPEHIIYNVGQ--------CRMRWLVHVGF-----
--
>Trypanosoma_brucei_brucei_Q0PW89 tr|Q0PW89|Trypanosoma_brucei_brucei_Q0PW89 Poly(ADP-ribose) polymerase OS=Trypanosoma brucei brucei GN=PARP PE=4 SV=1 bases 351,570 only
--LHPLDNIYRKM--KC-AIQP---LKP--QSEVYKRIVQYVRNTQGPT---HDAYTLQV
VEVFTLRREDEEERYKPFK----KM-D--NRQMLWH------------------------
---------------------------GSRITNFLGILSQGLRIAPPEAPCT--GYM---
---FG---KGIYLSDVCSKSANYC--HP-P---------------RDTN-----------
------------------TGLLLLCEVALGK-QKEYENAH--Y-MLEP--------EKGT
--NSTKGVGRMYPDPKGAEV-------VKG-VLWP---KGCIKED-------S-------
-RPTS---------------L---------------------------------------
------------------------------------------------------------
------------------------IYPEHIIYDVRQ--------CVLRYLVRVSF-----
--
>Physcomitrella_patens_76575 jgi|Phypa1_1|76575|fgenesh1_pg.scaffold_59000173 Physcomitrella patens bases 587,861 only
---DPLADRYAKL--GC-QITP---LDH--DSEDYKMISNYLAKTIAPVKFMDSEYSVNL
QEACLID-SAATPSLKDIK----KM-S--NKQLLWCGMVLVSWLSPVGCLGDDNCAHVSY
FQNHWIFTCDYTTLEENSRDNHIEIHTGTRTCNLLACMKVGMPPASIEAPAS--GYM---
---FG---EGWYCSDSAARAAQFG--FT-A---------------VDRP-----------
------------------EGYLILAVVGLGDEILELTKPE--EDVSQY--------KKKK
--VAIKGLGKMTTDPDGYIK------FEED-ITVP---CGPLIPG-------K-------
-EDSP---------------L---------------------------------------
------------------------------------------------------------
------------------------DFNEFCVYDSMQ--------VKPHYLLRVRY-----
--
>Selaginella_moellendorffii_73333 jgi|Selmo1|73333|e_gw1.0.1592.1 Selaginella moellendorffii bases 469,693 only
---DPLSDRYAKL--NS-TMTC---VDK--ESDDYKMVQKYLEKTYEPVKYDDVSVSIVM
EELFMVE-SSAGPSFEEVD----NL-K--NKVLLWC------------------------
---------------------------GTRTCNLISTLAQGMQPAIYNAPVP--GYM---
---FG---KGLYCTDASCKAASYA--FT-G---------------VDRP-----------
------------------EGFLMLAVVGLGDNVLELPKPE--EDVAKY--------EREK
--VAIKALGKKLPDSSEYFK--W----KNN-ITVP---CGALKSS------GR-------
-DDCT---------------L---------------------------------------
------------------------------------------------------------
------------------------DYNEYVVYDPKQ--------VKLQYIVQVRY-----
--
>Oryza_sativa_japonica_PARP3 Q0E0Q3|594-827
---DPLSQCYKKL--GC-SINR---VVE--DSEDYKMILKYLEKTYEPVKVGDVVYSATV
ERIYAVE-SSALPSYDEIK----KL-P--NKVLLWC------------------------
---------------------------GTRSSNLLRHLRDGFVPAVCHIPVP--GYM---
---FG---KAIVCSDAAAEAALYG--FT-A---------------VDRP-----------
------------------EGYLVLAVASLGKEIQEITGTPGSEDVKRM--------EEKK
--MGVKGVGRKTTDPSEHFT--W----RDG-VTVP---CGKLVPS------TN-------
-KDGP---------------L---------------------------------------
------------------------------------------------------------
------------------------EYNEYAVYDPKQ--------VSIAFLVGVKYEEQNM
EV
>Vitis_vinifera_A5AUF8 tr|A5AUF8|Vitis_vinifera_A5AUF8 Putative uncharacterized protein OS=Vitis vinifera GN=VITISV_027338 PE=4 SV=1 bases 617,852 only
---DPLSQCYKKL--GC-SISP---LEK--DTDDYRMILKYLEKTYEPVKVGEISYGVSV
DNIFAVE-PSACPSHDEMK----KL-P--SKVLLWC------------------------
----------------------------VFNIYLFSIRHPKLKFDEVLEQRVLASDM---
---FSPSPRAIVCSDAAAEAARYG--FT-A---------------VDRP-----------
------------------EGFLVLAVVSLGDQVXEYKNPP--EETKSL--------EEKQ
--LGXKGLGRKKPDENEHTV--W----EDD-VKVP---CGHLIXS------EY-------
-KDSP---------------L---------------------------------------
------------------------------------------------------------
------------------------EYNEYCVYDPKQ--------VSIRFLVGVKYEERDV
EM
>Vitis_vinifera_D7TCW5 tr|D7TCW5|Vitis_vinifera_D7TCW5 Whole genome shotgun sequence of line PN40024, scaffold_80.assembly12x (Fragment) OS=Vitis vinifera GN=VIT_00036149001 PE=4 SV=1 bases 593,824 only
---DPLFDRYKKL--GC-SISP---LEK--DTDDYRMILKYLEKTYEPVKVGEISYGVSV
DNIFAVE-PSACPSHDEMK----KL-P--SKVLLWC------------------------
---------------------------GTRSSNLMRYLNKGFLPAICSLPVP--GYM---
---FG---RAIVCSDAAAEAARYG--FT-A---------------VDRP-----------
------------------EGFLVLAVVSLGDQVNEYKNPP--EETKSL--------EEKQ
--LGGKGLGRKKPDENEHTV--W----EDD-VKVP---CGHLIPS------EY-------
-KDSP---------------L---------------------------------------
------------------------------------------------------------
------------------------EYNEYCVYDPKQ--------VSIRFLVGVKYEERDV
EM
>Arabidopsis_thaliana_PARP3 Q9FK91|578-809
---DPLSDRYKKL--GC-KISV---VDK--ESEDYKMVVKYLETTYEPVKVSDVEYGVSV
QNVFAVE-SDAIPSLDDIK----KL-P--NKVLLWC------------------------
---------------------------GSRSSNLLRHIYKGFLPAVCSLPVP--GYM---
---FG---RAIVCSDAAAEAARYG--FT-A---------------VDRP-----------
------------------EGFLVLAVASLGEEVTEFTSPP--EDTKTL--------EDKK
--IGVKGLGRKKTEESEHFM--W----RDD-IKVP---CGRLVPS------EH-------
-KDSP---------------L---------------------------------------
------------------------------------------------------------
------------------------EYNEYAVYDPKQ--------TSIRFLVEVKYEEKGT
EI
>Medicago_truncatula_PARP3 Q1SGF1|564-795
---DPLSDTYKKL--GC-SITP---LEK--NSNDYEMIVKYLEKTYEPVKVGDIEYGVSV
ENIFTVE-SSACPSYADIV----KM-P--NKVLLWC------------------------
---------------------------GSRSSNLLRHLHKGFLPAICSLPVP--GYM---
---FG---KAIVCSDAAAEAARYG--FT-A---------------VDRP-----------
------------------EGFLVLAIASLGNEITELKSPP--EDTTSL--------EEKK
--VGVKGLGKKKTDESEHFV--W----KDD-IKVP---CGSIIAS------EH-------
-EDSP---------------L---------------------------------------
------------------------------------------------------------
------------------------EYNEYAVYDPKQ--------VRISYLVGVKYEEKDA
VI
>Glycine_max_PARP3 Q9SWB4|577-808
---DPLSETYKKL--GC-SISA---LDK--SSDDYEMIVKYLEKTYEPVKVGDIEYGVSV
ENIFAVQ-TGGCPSYEDII----KL-P--NKVLLWC------------------------
---------------------------GSRSSNLLRHLQKGFLPAICSLPIP--GYM---
---FG---KAIVCSDAAAEAARYG--FT-A---------------VDRP-----------
------------------EGFLVLAIASLGNEITELKTPP--EDASSL--------EEKK
--VGVKGPGKKKTDESEHFV--W----KDD-IKVP---CGKLVAS------DH-------
-QDSP---------------L---------------------------------------
------------------------------------------------------------
------------------------EYNEYAVYDKKR--------ARISYLVGVKYEEKEE
KG
>Monosiga_brevicollis_16448 jgi|Monbr1|16448|e_gw1.7.81.1   Monosiga brevicollis bases 349,570 only
---HPDDLHYDSM--HC-DLKP---VKK--GDTTYDMIQQYISATGSSG-----WRKASL
IDAFEVCRHDEDKRFAQHD----DI-E--NRRLLWH------------------------
---------------------------GTNVAVVAAILGSGLRIMPH----S--GGR---
---VG---RGIYLASEMSKSAGYV--GT-T---------------RQGS-----------
----------------KNIGIMFLVEAALGK-EHHITRDD--SSLRAP--------PKGF
--DCVIAKGQTEPDPKKDIT----VEFDGKPVKVP---QGAPLDQ-----PKY-------
-AQSS---------------F---------------------------------------
------------------------------------------------------------
------------------------SQSEYLLYKESQ--------HRIRYVLKLQF-----
--
>Homo_sapiens_PARP3 Q9Y6F1|313-533
---HPLDRDYQLL--KC-QLQL---LDS--GAPEYKVIQTYLEQTGSNH------RCPTL
QHIWKVNQEGEEDRFQAHS----KL-G--NRKLLWH------------------------
---------------------------GTNMAVVAAILTSGLRIMPHS------GGR---
---VG---KGIYFASENSKSAGYV--IG-----------------MKCG-----------
---------------AHHVGYMFLGEVALGR-EHHINTDN--PSLKSP--------PPGF
--DSVIARGHTEPDPTQDTE----LELDGQQVVVP---QGQPVPC-----PEF-------
-SSST---------------F---------------------------------------
------------------------------------------------------------
------------------------SQSEYLIYQESQ--------CRLRYLLEVHL-----
--
>Danio_rerio_Q7ZVB0 tr|Q7ZVB0|Danio_rerio_Q7ZVB0 Poly (ADP-ribose) polymerase family, member 3 OS=Danio rerio GN=parp3 PE=2 SV=2 bases 314,528 only
---HPVDQNYQSL--KC-SLNL---VDK--KSKEYKIIEKYLKATGQEG--------LTL
VDVWEVDRETEAERFREND----AL-E--NRKLLWH------------------------
---------------------------GTNVAVVAAILKSGLRIMPHS------GGR---
---VG---RGIYFASENSKSAGYV-----R---------------PSNK-----------
------------------IGIMFLNEVALGK-EYTITRDD--PSLRKA--------PAGY
--DSVIARGNQEPDPSKDVF----IELDGKKVVVP---QGKVIKQ-----QQY-------
-EGSH---------------F---------------------------------------
------------------------------------------------------------
------------------------YNSEYLIYKESQ--------CRIRYLLELKF-----
--
>Xenopus_laevis_Q5M9A2 tr|Q5M9A2|Xenopus_laevis_Q5M9A2 LOC496154 protein OS=Xenopus laevis GN=parp3 PE=2 SV=1 bases 332,549 only
---HPLDVDYGLL--KC-DLSL---LDT--KSEEYKVINTYVKNT-GPS-----YSPLKI
LNVWSVNREKEEERLNAHK----DI-D--NRRLLWH------------------------
---------------------------GTNIAVVVAILKSGLRIMPHS------GGR---
---VG---KGIYFASENSKSAGYV--GC-----------------TSKN-----------
------------------LGIMFLNEVALGK-EHHITMDD--CSLKSP--------PKGY
--DSVVARGCTEPDPAKDHV----LALDGRKITVP---QGPPIKM-----EKY-------
-NCTS---------------F---------------------------------------
------------------------------------------------------------
------------------------SQSEYLVYKESQ--------ARLRYLLLLQF-----
--
>Dictyostelium_discoideum_Q7Z115 tr|Q7Z115|Dictyostelium_discoideum_Q7Z115 NAD(+) ADP-ribosyltransferase-1A OS=Dictyostelium discoideum GN=adprt-1A PE=2 SV=1 bases 716,936 only
---NMIENQYITL--KT-KLTP---LDK--DSVVYKTLVDYVANSQDK----QFRTNICV
QDILSLERENESERFTPWA-------KDKNRLLLWH------------------------
---------------------------GSRLTNFVSIVSQGLRIAPPSAPKT--GYR---
---FG---KGIYFADCISKSFSYC--FT-S---------------SDCP-----------
------------------TALMLLCEVSLGD-MNELKHDT--Y-MEEA--------PHPF
--HSTKALGMAAPHKDGNHP----LSDSDG-LVVP---LGKISKT------GL-------
-STSC-------------------------------------------------------
------------------------------------------------------------
------------------------THNEFIVYKIEQ--------VRVKYILRVYN-----
--
>Tetrahymena_thermophila_Q24FE8 tr|Q24FE8|Tetrahymena_thermophila_Q24FE8 WGR domain containing protein OS=Tetrahymena thermophila SB210 GN=TTHERM_00865150 PE=4 SV=2 bases 406,617 only
--INPLDTFYSML--KC-NINQ---VDQ--QSQTYQVIQKMVENTHGPS---HEKFKLKI
VDIYELNRNQESQRFFPFK----QL-P--NQ-----------------------------
-----------------------------------SILSEGLRIAPPEAPMT--GYM---
---FG---KGIYMADVVSKAAGYC--HA-K---------------LDSP-----------
------------------EGLLVLCEAALGQ-IYECNKAK---SFKKP--------PQYY
--HSVKGVGKYKTQSEGIQK-----------IGTTQCFAGKVVES------DE-------
-NGDG-----------QPKDL---------------------------------------
------------------------------------------------------------
------------------------VYNEYIIYDTSQ--------KNLEILNRYRN-----
--
>Paramecium_tetraurelia_A0BXK8 tr|A0BXK8|Paramecium_tetraurelia_A0BXK8 Chromosome undetermined scaffold_134, whole genome shotgun sequence OS=Paramecium tetraurelia GN=GSPATT00033128001 PE=4 SV=1 bases 345,569 only
--VNPLDQFYRLL--KT-NIRE----CQ--DFDVISKIEHSINVSHGPT---HEKFKLQV
AKVYEVERKNEKIRFFPFK----AL-E--NRKLLWH------------------------
---------------------------GSRITNFVGILSEGLKIAPPEAPST--GYM---
---FG---KGVYFADICSKSAGYC--VA-N---------------IDHP-----------
------------------YGYVLLCEVALGN-TYQIYKAK---DHVRP--------PQNY
--HSIHAVGRNHADPKTREK-------INN-LDFE---SGKVIPNEELKIHNI-------
--ESS---------------L---------------------------------------
------------------------------------------------------------
------------------------IYNEYVVYDVAQ--------VQIHYLIKLKF-----
--
>Dictyostelium_discoideum_Q8I7C6 tr|Q8I7C6|Dictyostelium_discoideum_Q8I7C6 (ADP-ribosyl)transferase OS=Dictyostelium discoideum GN=adprt2 PE=2 SV=1 bases 484,700 only
---NILELHYAKL--KT-DIQP---LDE--NSCEYKNILLYVKNTY------QGGKKPTI
VNIFKIDRDGEADRYKTKK----HL-G--NRKLLWH------------------------
---------------------------GSRLTNYASIISQGLRIAPPEAPVS--GYR---
---FG---KGVYFADCMSLSANYC--RT-----------------VGSN-----------
------------------DFCMLLGDVALGK-TADLARDT--Y-MEKP--------QPNS
--HSTWALGTVEPDPKVFFQ------DTEG-CITP---YGQMIPS------QH-------
-KGVS---------------C---------------------------------------
------------------------------------------------------------
------------------------YEHQYVVYDVAQ--------VHLKYLLQLRN-----
--
>Selaginella_moellendorffii_90144 jgi|Selmo1|90144|e_gw1.11.688.1 Selaginella moellendorffii bases 741,961 only
---DPLDVHYKKL--KC-AVSP---VPH--DSPEFELVKNYLERTHAPT---HTEWGLEV
EDVFVVSRDGEHDLYAPMKS---TL-K--NRMLLWH------------------------
---------------------------GSRTTNFVGILSQGLRIAPPEAPAT--GYM---
---FG---KGVYFADLVSKSAQYC--FT-N---------------RSNP-----------
------------------VGLMLLSEVALGD-IKEYTHAQ--Y-MEKP--------PAGY
--MATKGVGRTMPDPSEFKE------FDDG-VVVP---CGRPVPS-------Q-------
-VRSD---------------L---------------------------------------
------------------------------------------------------------
------------------------LYNEFIVYSTSQ--------IQLRFLLKVRF-----
--
>Physcomitrella_patens_188096 jgi|Phypa1_1|188096|estExt_gwp_gw1.C_1140209 Physcomitrella patens bases 765,985 only
---DPLDTHYKKL--HC-DIRP---IPH--DSGDFKLVEKYLKQTHAPT---HTDWALEL
EDVFAVDREGEADSFAPFKM---CL-D--NHMLLWH------------------------
---------------------------GSRTTNYVGILSQGLRIAPPEAPVT--GYM---
---FG---KGLYFADLVSKSAQYC--YT-T---------------KKNP-----------
------------------TGLMLLSEVALGK-TNNLKSAK--Y-MEKP--------LRGT
--NSTLGLGKTKPLETEFKK-------FEGDVTVP---CGQPVPS------GI-------
--RSD---------------L---------------------------------------
------------------------------------------------------------
------------------------MYNEYIVYDTAQ--------VKLRFLLKVNF-----
--
>Zea_mays_PARP1 Q9ZSV1|755-980
---ESLDDKYMKL--HC-DITP---LAH--DSEDYKLIEQYLLNTHAPT---HKDWSLEL
EEVFSLDRDGELNKYSRYKN---NL-H--NKMLLWH------------------------
---------------------------GSRLTNFVGILSQGLRIAPPEAPVT--GYM---
---FG---KGLYFADLVSKSAQYC--YV-D---------------RNNP-----------
------------------VGLMLLSEVALGD-MYELKKAT---SMDKP--------PRGK
--HSTKGLGKTVPLESEFVK--W----RDD-VVVP---CGKPVPS------SI-------
-RSSE---------------L---------------------------------------
------------------------------------------------------------
------------------------MYNEYIVYNTSQ--------VKMQFLLKVRFHHKR-
--
>Oryza_sativa_japonica_PARP1 Q7EYV7|752-977
---ESLDDKYKKL--RC-AITP---LPH--DCEDYKLVEKYLLNTHAPT---HKEWSLEL
EEVFSLDRDGEFSKYSRYKN---NL-H--NKMLLWH------------------------
---------------------------GSRLTNYVGILSQGLRIAPPEAPVT--GYM---
---FG---KGLYFADLVSKSAQYC--YV-D---------------RKNP-----------
------------------VGLMLLSEVALGD-MYELKKAT--S-MDKP--------PRGK
--HSTKGLGKTVPLESEFAK--W----RDD-VVVP---CGKPVPA------SI-------
-KTSE---------------L---------------------------------------
------------------------------------------------------------
------------------------MYNEYIVYNTSQ--------VKMQYLLKVRFHHKR-
--
>Vitis_vinifera_A5AIW8 tr|A5AIW8|Vitis_vinifera_A5AIW8 Putative uncharacterized protein OS=Vitis vinifera GN=VITISV_037618 PE=4 SV=1 bases 785,1016 only
-----LDDKYKKL--CC-DIAP---LPH--DSEEYRLIEKYLLTTHAPT---HMDWTLEL
EEVFSLEREGEFDKFASYRE---KL-Q--NRMLLWH------------------------
---------------------------GSRLTNFVGILSQGLRIAPPEAPAT--GYM---
---FG---KGVYFADLVSKSAQYC--YT-D---------------RKNP-----------
------------------VGLMLLSEVALGE-VYELRKAM--Y-MDKP--------PEGK
--HSTKGLGKKKPQDSEYVK--W----RDE-VVVP---CGKPVPS------NV-------
-KSTE---------------L---------------------------------------
------------------------------------------------------------
------------------------MYNEYIVYNTAQGVMLLIGTYQTLMMSGLDARNDK-
--
>Arabidopsis_thaliana_PARP1 Q9ZP54|758-983
---ESLDDKYKKL--HC-DISP---LPH--DSEDYRLIEKYLNTTHAPT---HTEWSLEL
EEVFALEREGEFDKYAPHRE---KL-G--NKMLLWH------------------------
---------------------------GSRLTNFVGILNQGLRIAPPEAPAT--GYM---
---FG---KGIYFADLVSKSAQYC--YT-C---------------KKNP-----------
------------------VGLMLLSEVALGE-IHELTKAK--Y-MDKP--------PRGK
--HSTKGLGKKVPQDSEFAK--W----RGD-VTVP---CGKPVSS------KV-------
-KASE---------------L---------------------------------------
------------------------------------------------------------
------------------------MYNEYIVYDTAQ--------VKLQFLLKVRFKHKR-
--
>Caenorhabditis_elegans_PME1 Q9N4H4|717-945
---DPVDINYQKL--KC-IMEP---LQQ--GCDDWNMIHQYLKNTHGAT---H-DLKVEL
IDILKLNRDNESSKFKRHI-------G--NRRLLWH------------------------
---------------------------GSGKMNFAGILGQGLRIAPPEAPVS--GYM---
---FG---KGVYFADMFSKSFFYC--RA-N----------------AKE-----------
------------------EAYLLLCDVALGNVQQLMASKN--VSRQTL--------PAGF
--QSVQGLGRQCPREIGSYN------HPDG-YTIP---LGLTYMQ--LQGKQD-------
-VDYH---------------L---------------------------------------
------------------------------------------------------------
------------------------LYNEFIVYDVDQ--------IQLKYLVRVKMHHARH
L-
>Caenorhabditis_elegans_PME2 Q09525|309-535
---EPVSEEIAGKIGDCLAMRG----PT--HCYKLSLIDAFELKDPNEI---PTEAPVEV
QEVPKKRGRKSTKTAAPT-----VP-PPTTKRLLWH------------------------
---------------------------GTRVTNVFSILMNGLQF--PVGDRC--GLM---
---FG---NGVYFANVPTKSANYC--CP-----------------EASK-----------
------------------RVFMLLCEVETAN-PLVLYESE--IDADEK--------MEKA
KKTSVYAAGKHTPRDTVEIN---------G---IPA--FKSNLET------IE-------
-EETR---------------L---------------------------------------
------------------------------------------------------------
------------------------LYDEYVMFNKEH--------FKIKYVVEVKVDRLTA
KE
